# Supplementary material for: The Impact of Electronic Patient Portals on Patient Care: A Systematic Review of Controlled Trials
Source: J Med Internet Res. 2012 Nov 26;14(6):e162. doi: 10.2196/jmir.2238 (PMC3510722; doi:10.2196/jmir.2238)
Supplement: Supplementary file 1 [file jmir_v14i6e162_app1.xls]

## Sheet: Tabelle1
	Appendix to :		The impact of electronic patient portals
			on the quality of care:
			A systematic review of controlled trials
	Please note:		533 studies were screened and excluded by title only
			603 studies were screened by title and abstract
			13 studies were screened by full text

## Sheet: 603 studies (abstract)
Overall #	No paper on electronic patient portals	No evaluation study (for example, opinion paper, review, overview)	Evaluation study, but no control group (e.g. survey), and/or focus outside range of review (e.g. willingness to pay, usage patterns, usability)	Potentially eligibly study (n=13) for full-text reading	Study
603	434	115	41	13
	1				1: Torjesen I. Electronic patient record. Personal view. Health Serv J. 2010 Apr
					22;120(6203):suppl 7. PubMed PMID: 20509204.
	1				2: O'Malley AS, Cohen GR, Grossman JM. Electronic medical records and
					communication with patients and other clinicians: are we talking less? Issue
					Brief Cent Stud Health Syst Change. 2010 Apr;(131):1--4. PubMed PMID: 20499485.
	1				3: de Lusignan S. Computerised routinely collected primary care data: essential
					for patient access to records, quality improvement and research. Inform Prim
					Care. 2010;18(1):5-7. PubMed PMID: 20491170.
	1				4: Sade RM. Breaches of health information: are electronic records different from
					paper records? J Clin Ethics. 2010 Spring;21(1):39-41. PubMed PMID: 20465074.
	1				5: Moore R, Stonham G. Examining the impact of electronic care records on
					confidentiality and nursing practice. Nurs Times. 2010 Apr 13-19;106(14):16-8.
					PubMed PMID: 20446631.
			1		6: Hannan A. Providing patients online access to their primary care computerised
					medical records: a case study of sharing and caring. Inform Prim Care.
					2010;18(1):41-9. PubMed PMID: 20429977.
	1				7: Croll P. Privacy, security and access with sensitive health information. Stud
					Health Technol Inform. 2010;151:167-75. PubMed PMID: 20407159.
	1				8: Porter D. The federal health record gateway. J Healthc Inf Manag. 2010
					Spring;24(2):60-3. PubMed PMID: 20397336.
	1				9: Miaoulis WM. Access, use, and disclosure HITECH's impact on the HIPAA
					touchstones. J AHIMA. 2010 Mar;81(3):38-9, 64. PubMed PMID: 20369658.
	1				10: Hizo-Abes P, Young A, Reese PP, McFarlane P, Wright L, Cuerden M, Garg AX;
					Donor Nephrectomy Outcomes Research (DONOR) Network. Attitudes to sharing
					personal health information in living kidney donation. Clin J Am Soc Nephrol.
					2010 Apr;5(4):717-22. Epub 2010 Mar 18. PubMed PMID: 20299371; PubMed Central
					PMCID: PMC2849685.
	1				11: Goldstein MM. The health privacy provisions in the American Recovery and
					Reinvestment Act of 2009: implications for public health policy and practice.
					Public Health Rep. 2010 Mar-Apr;125(2):343-9. PubMed PMID: 20297763.
	1				12: Few requests for today's accountings. HIPAA's accounting of disclosure
					provisions led to few patient requests; now ARRA is upping the ante. J AHIMA.
					2010 Feb;81(2):33-4. PubMed PMID: 20218193.
		1			13: Dimick C. The empowered patient. Preparing for a new patient interaction. J
					AHIMA. 2010 Feb;81(2):26-31; quiz 32. PubMed PMID: 20218192.
	1				14: Torres C. Focus on electronic health records. Pharma sets its sights on
					secondary data use. Nat Med. 2010 Mar;16(3):251. PubMed PMID: 20208501.
	1				15: Henson JW, Jung LK. Neurology on the internet. Neurol Clin. 2010
					May;28(2):385-93. PubMed PMID: 20202499.
	1				16: Benitez K, Malin B. Evaluating re-identification risks with respect to the
					HIPAA privacy rule. J Am Med Inform Assoc. 2010 Mar-Apr;17(2):169-77. PubMed
					PMID: 20190059.
	1				17: Connole P. Providers agree: HIT beats paper. Provider. 2010 Jan;36(1):44-5.
					PubMed PMID: 20166447.
	1				18: Chen K, Chang YC, Wang DW. Aspect-oriented design and implementation of
					adaptable access control for electronic medical records. Int J Med Inform. 2010
					Mar;79(3):181-203. Epub 2010 Feb 1. PubMed PMID: 20117962.
	1				19: Atienza AA, Hesse BW, Gustafson DH, Croyle RT. E-health research and
					patient-centered care examining theory, methods, and application. Am J Prev Med.
					2010 Jan;38(1):85-8. PubMed PMID: 20117562.
	1				20: Saxon L. Implant wizard. Interview by Gary Baldwin. Health Data Manag. 2010
					Jan;18(1):40. PubMed PMID: 20108819.
			1		21: Wiljer D, Urowitz S, Apatu E, Leonard K, Quartey NK, Catton P. Understanding
					the support needs of patients accessing test results online. PHRs offer great
					promise, but support issues must be addressed to ensure appropriate access. J
					Healthc Inf Manag. 2010 Winter;24(1):57-63. PubMed PMID: 20077927.
	1				22: Waegemann CP. mHealth: the next generation of telemedicine? Telemed J E
					Health. 2010 Jan-Feb;16(1):23-5. PubMed PMID: 20070168.
	1				23: Rinehart-Thompson LA, Hjort BM, Cassidy BS. Redefining the health information
					management privacy and security role. Perspect Health Inf Manag. 2009 Sep
					16;6:1d. PubMed PMID: 20052319; PubMed Central PMCID: PMC2781727.
		1			24: Marshall P. Keeping tabs. How personal health records are changing the face
					of healthcare. Mark Health Serv. 2009 Winter;29(4):20-5. PubMed PMID: 20043413.
	1				25: Greenhalgh T, Potts HW, Wong G, Bark P, Swinglehurst D. Tensions and
					paradoxes in electronic patient record research: a systematic literature review
					using the meta-narrative method. Milbank Q. 2009 Dec;87(4):729-88. Review. PubMed
					PMID: 20021585.
	1				26: Richter JG, Schneider M, Klein-Weigel P. Computer and internet use in
					vascular outpatients--ready for interactive applications? Vasa. 2009
					Nov;38(4):338-45. PubMed PMID: 19998254.
			1		27: Fisher B, Bhavnani V, Winfield M. How patients use access to their full
					health records: a qualitative study of patients in general practice. J R Soc Med.
					2009 Dec;102(12):539-44. PubMed PMID: 19966130; PubMed Central PMCID: PMC2789021.
	1				28: Abernethy AP, Wheeler JL, Zafar SY. Management of gastrointestinal symptoms
					in advanced cancer patients: the rapid learning cancer clinic model. Curr Opin
					Support Palliat Care. 2010 Mar;4(1):36-45. Review. PubMed PMID: 19952928; PubMed
					Central PMCID: PMC2871247.
		1			29: Peregrin T. Personal and electronic health records: sharing nutrition
					information across the health care community. J Am Diet Assoc. 2009
					Dec;109(12):1988-91. PubMed PMID: 19942014.
	1				30: Thomas RL. Data for dollars. Healthc Financ Manage. 2009 Nov;63(11):114, 116,
					118. PubMed PMID: 19891406.
		1			31: Fetter MS. Personal health records: protecting behavioral health consumers'
					rights. Issues Ment Health Nurs. 2009 Nov;30(11):720-2. PubMed PMID: 19874102.
			1		32: Kim EH, Stolyar A, Lober WB, Herbaugh AL, Shinstrom SE, Zierler BK, Soh CB,
					Kim Y. Challenges to using an electronic personal health record by a low-income
					elderly population. J Med Internet Res. 2009 Oct 27;11(4):e44. PubMed PMID:
					19861298; PubMed Central PMCID: PMC2802566.
	1				33: Ullman K. Technology. Ambulances gain access to vital medical records. Hosp
					Health Netw. 2009 Sep;83(9):14. PubMed PMID: 19813582.
	1				34: Raths D. Is the bar still too high? ONCHIT appeased some by tweaking CPOE
					requirements, but many still say the timeline for patient access to records is
					too aggressive. Healthc Inform. 2009 Sep;26(9):38. PubMed PMID: 19813573.
	1				35: Cross M. Can the NHS get connected? BMJ. 2009 Sep 24;339:b3647. doi:
					10.1136/bmj.b3647. PubMed PMID: 19778974.
	1				36: Butler J, Kalogeropoulos A. Registries and health care quality improvement. J
					Am Coll Cardiol. 2009 Sep 29;54(14):1290-2. PubMed PMID: 19778671.
		1			37: Nye H. Technology. Hospital pushes digital envelope, lets patients control
					records. Hosp Health Netw. 2009 Aug;83(8):10-1. PubMed PMID: 19768844.
	1				38: Künzi J, Koster P, Petković M. Emergency access to protected health records.
					Stud Health Technol Inform. 2009;150:705-9. PubMed PMID: 19745402.
	1				39: Joint Committee on Nomenclature, Properties and Units (C-SC-NPU) of the IFCC
					and IUPAC, Pontet F, Magdal Petersen U, Fuentes-Arderiu X, Nordin G, Bruunshuus
					I, Ihalainen J, Karlsson D, Forsum U, Dybkaer R, Schadow G, Kuelpmann W, Férard
					G, Kang D, McDonald C, Hill G. Clinical laboratory sciences data transmission:
					the NPU coding system. Stud Health Technol Inform. 2009;150:265-9. PubMed PMID:
					19745311.
	1				40: Kashfi H, Torgersson O. A migration to an openEHR-based clinical application.
					Stud Health Technol Inform. 2009;150:152-6. PubMed PMID: 19745288.
	1				41: Silber D. [Medicine 2.0: the stakes of participatory medicine]. Presse Med.
					2009 Oct;38(10):1456-62. Epub 2009 Sep 9. French. PubMed PMID: 19744820.
		1			42: Fetter MS. Personal health records. Issues Ment Health Nurs. 2009
					Oct;30(10):652-4. Review. PubMed PMID: 19742376.
	1				43: Dimick C. California's privacy pileup. New state laws meet even newer federal
					regulations. J AHIMA. 2009 Aug;80(8):44-8. PubMed PMID: 19697553.
	1				44: Orchard MC, Dobrow MJ, Paszat L, Jiang H, Brown P. Access to electronic
					health records by care setting and provider type: perceptions of cancer care
					providers in Ontario, Canada. BMC Med Inform Decis Mak. 2009 Aug 10;9:38. PubMed
					PMID: 19664247; PubMed Central PMCID: PMC2746184.
				1	45: Vishwanath A. Using frames to influence consumer willingness to pay for the
					patient health record: a randomized experiment. Health Commun. 2009
					Jul;24(5):473-82. PubMed PMID: 19657829.
	1				46: Frampton SB, Horowitz S, Stumpo BJ. Open medical records. Am J Nurs. 2009
					Aug;109(8):59-63. PubMed PMID: 19641416.
	1				47: Blanquer I, Hernandez V, Salavert J, Segrelles D. Using grid-enabled
					distributed metadata database to index DICOM-SR. Stud Health Technol Inform.
					2009;147:117-26. PubMed PMID: 19593050.
		1			48: Charters K. Challenges of electronic medical record extracts for a personal
					health record. Stud Health Technol Inform. 2009;146:197-201. PubMed PMID:
					19592834.
			1		49: Wibe T, Slaughter L. Patients reading their health records - what emotional
					factors are involved? Stud Health Technol Inform. 2009;146:174-8. PubMed PMID:
					19592830.
			1		50: Sorensen L, Shaw R, Casey E. Patient portals: survey of nursing
					informaticists. Stud Health Technol Inform. 2009;146:160-5. PubMed PMID:
					19592827.
	1				51: Gill JM. EMRs for improving quality of care: promise and pitfalls. Fam Med.
					2009 Jul-Aug;41(7):513-5. PubMed PMID: 19582638.
		1			52: Make your health information personal. Collecting your health records in one
					place is a good idea. Harv Heart Lett. 2009 Jan;19(5):3. PubMed PMID: 19575512.
	1				53: Jerome LW, Wong KH. Industry roundtable for interoperability and business
					process. Mil Med. 2009 May;174(5 Suppl):51-5. PubMed PMID: 19562962.
	1				54: Hufnagel SP. Interoperability. Mil Med. 2009 May;174(5 Suppl):43-50. PubMed
					PMID: 19562961.
	1				55: Hufnagel SP. National electronic health record interoperability chronology.
					Mil Med. 2009 May;174(5 Suppl):35-42. PubMed PMID: 19562960.
	1				56: Prior F. Medical knowledge discovery and management. Mil Med. 2009 May;174(5
					Suppl):21-6. PubMed PMID: 19562958.
	1				57: Lindsey H. EMRS positively impact neurology practice, but implementation
					challenges remain. Ann Neurol. 2009 Jun;65(6):A9-10. PubMed PMID: 19562691.
	1				58: Bashshur RL, Shannon GW, Krupinski EA, Grigsby J, Kvedar JC, Weinstein RS,
					Sanders JH, Rheuban KS, Nesbitt TS, Alverson DC, Merrell RC, Linkous JD, Ferguson
					AS, Waters RJ, Stachura ME, Ellis DG, Antoniotti NM, Johnston B, Doarn CR,
					Yellowlees P, Normandin S, Tracy J. National telemedicine initiatives: essential
					to healthcare reform. Telemed J E Health. 2009 Jul-Aug;15(6):600-10. PubMed PMID:
					19534591.
		1			59: Gamble KH. Is it registering? Patient portals, part II (see Financial
					Department for part I). Healthc Inform. 2009 May;26(5):24, 26, 28. PubMed PMID:
					19514236.
		1			60: Lawrence D. Footing the bill: patient portals, part I. Healthc Inform. 2009
					May;26(5):20, 22, 36. PubMed PMID: 19514235.
	1				61: Demster B, Halpert A, Hjort B, Thomas-Lloyd A. Sanction guidelines for
					privacy and security breaches. J AHIMA. 2009 May;80(5):57-62. PubMed PMID:
					19507787.
	1				62: Miaoulis W. Sequestering EHR data in IT systems. J AHIMA. 2009
					May;80(5):50-1. PubMed PMID: 19507784.
	1				63: Platt A. Put a PDA in your practice for easy access to current medical
					information. JAAPA. 2009 May;22(5):40-4. Review. PubMed PMID: 19469390.
	1				64: Regan J, Smith L. HIPAA impacting patient medical information. Tenn Med. 2009
					May;102(5):41-2. Review. PubMed PMID: 19456029.
	1				65: Randeree E. Exploring technology impacts of Healthcare 2.0 initiatives.
					Telemed J E Health. 2009 Apr;15(3):255-60. Review. PubMed PMID: 19382863.
		1			66: Personal health records. Take charge of your health information. Mayo Clin
					Health Lett. 2009 Feb;27(2):7. PubMed PMID: 19360982.
	1				67: Kannan S, Schulz A, Israel B, Ayra I, Weir S, Dvonch TJ, Rowe Z, Miller P,
					Benjamin A. A community-based participatory approach to personalized,
					computer-generated nutrition feedback reports: the healthy environments
					partnership. Prog Community Health Partnersh. 2008 Spring;2(1):41-53. PubMed
					PMID: 19337572; PubMed Central PMCID: PMC2662605.
		1			68: Tang PC, Lee TH. Your doctor's office or the Internet? Two paths to personal
					health records. N Engl J Med. 2009 Mar 26;360(13):1276-8. PubMed PMID: 19321866.
	1				69: Rudin RS, Simon SR, Volk LA, Tripathi M, Bates D. Understanding the decisions
					and values of stakeholders in health information exchanges: experiences from
					Massachusetts. Am J Public Health. 2009 May;99(5):950-5. Epub 2009 Mar 19. PubMed
					PMID: 19299671.
	1				70: Symington A. British Columbia adopts E-Health Act. HIV AIDS Policy Law Rev.
					2008 Dec;13(2-3):14-5. PubMed PMID: 19294778.
	1				71: Ross S. Results of a survey of an online physician community regarding use of
					electronic medical records in office practices. J Med Pract Manage. 2009
					Jan-Feb;24(4):254-6. PubMed PMID: 19288653.
	1				72: Park G, Neaveill RS. The paper crisis: from hospitals to medical practices. J
					Med Pract Manage. 2009 Jan-Feb;24(4):234-6. PubMed PMID: 19288647.
	1				73: Heimly V, Berntsen KE. Consent-based access to core EHR information.
					Collaborative approaches in Norway. Methods Inf Med. 2009;48(2):144-8. Epub 2009
					Feb 18. PubMed PMID: 19283311.
	1				74: Borycki EM, Lemieux-Charles L, Nagle L, Eysenbach G. Evaluating the impact of
					hybrid electronic-paper environments upon novice nurse information seeking.
					Methods Inf Med. 2009;48(2):137-43. Epub 2009 Feb 18. PubMed PMID: 19283310.
	1				75: AHRQ highlights benefits, challenges of telehealth. Healthcare Benchmarks
					Qual Improv. 2009 Feb;16(2):16-8. PubMed PMID: 19278089.
		1			76: LaGesse D. Moving your health records to the Web. US News World Rep. 2009
					Mar;146(2):75. PubMed PMID: 19271362.
		1			77: Simborg DW. The limits of free speech: the PHR problem. J Am Med Inform
					Assoc. 2009 May-Jun;16(3):282-3. Epub 2009 Mar 4. PubMed PMID: 19261930; PubMed
					Central PMCID: PMC2732223.
	1				78: Announcing MSMS connect--the nation's first statewide physician portal. Mich
					Med. 2009 Jan-Feb;108(1):9-16. PubMed PMID: 19245093.
	1				79: Grande D, Asch DA. Commercial versus social goals of tracking what doctors
					do. N Engl J Med. 2009 Feb 19;360(8):747-9. PubMed PMID: 19228616.
	1				80: Neame R. Privacy and health information: health cards offer a workable
					solution. Inform Prim Care. 2008;16(4):263-70. PubMed PMID: 19192327.
	1				81: Kasper J, Heesen C, Mühlhauser I. [Evidence-based patient information: the
					example of immunotherapy for patients with multiple sclerosis].
					Bundesgesundheitsblatt Gesundheitsforschung Gesundheitsschutz. 2009
					Jan;52(1):77-85. German. PubMed PMID: 19189158.
	1				82: Brown HK. Information exchange between provider and patient. CMAJ. 2009 Jan
					20;180(2):207. PubMed PMID: 19153398; PubMed Central PMCID: PMC2621297.
	1				83: Herrin BS. Professional practice solutions. Releasing records from other
					providers. J AHIMA. 2008 Nov-Dec;79(11):55. PubMed PMID: 19133416.
	1				84: Blanquer I, Hernández V, Segrelles D, Torres E. Enhancing privacy and
					authorization control scalability in the grid through ontologies. IEEE Trans Inf
					Technol Biomed. 2009 Jan;13(1):16-24. PubMed PMID: 19129020.
	1				85: Dimick C. Record limbo. Hybrid systems add burden and risk to data reporting.
					J AHIMA. 2008 Nov-Dec;79(11):28-32. PubMed PMID: 19115730.
	1				86: Braunold G. Age of consent. Health Serv J. 2008 Nov 27;Suppl:9. PubMed PMID:
					19108066.
	1				87: Taffel B. From data interoperability to value-driven healthcare. Tenn Med.
					2008 Dec;101(12):31. PubMed PMID: 19097352.
	1				88: Simpson RL. Neither seen nor heard: why we need a child-friendly electronic
					health record. Nurs Adm Q. 2009 Jan-Mar;33(1):78-83. PubMed PMID: 19092530.
		1			89: Terry K. Will PHRs rule the waves or roll out with the tide? Hosp Health
					Netw. 2008 Aug;82(8):36-9, 1. PubMed PMID: 19062435.
	1				90: Ndira SP, Rosenberger KD, Wetter T. Assessment of data quality of and staff
					satisfaction with an electronic health record system in a developing country
					(Uganda): a qualitative and quantitative comparative study. Methods Inf Med.
					2008;47(6):489-98. PubMed PMID: 19057805.
	1				91: Conn J. Snoops put on notice. Two new Calif laws add teeth to privacy
					protection. Mod Healthc. 2008 Nov 10;38(45):32. PubMed PMID: 19051565.
	1				92: Ament L. Risk management. Legal experts: immediate access to digital records
					crucial in litigation. Hosp Health Netw. 2008 Oct;82(10):10. PubMed PMID:
					19031831.
	1				93: Suzuki T, Yokoi H, Fujita S, Takabayashi K. Automatic DPC code selection from
					electronic medical records: text mining trial of discharge summary. Methods Inf
					Med. 2008;47(6):541-8. Epub 2008 Nov 20. PubMed PMID: 19023491.
	1				94: Kimura M, Tani S, Watanabe H, Naito Y, Sakusabe T, Watanabe H, Nakaya J,
					Sasaki F, Numano T, Furuta T, Furuta T. High speed clinical data retrieval system
					with event time sequence feature: with 10 years of clinical data of Hamamatsu
					University Hospital CPOE. Methods Inf Med. 2008;47(6):560-8. Epub 2008 Nov 20.
					PubMed PMID: 19023490.
	1				95: Brown ML, Quinonez LG, Schaff HV, Sundt TM 3rd. What are patients really
					telling us? Comparison of survey responses and the medical record in
					cardiovascular surgical patients. Ann Thorac Surg. 2008 Dec;86(6):1888-96. PubMed
					PMID: 19022004.
	1				96: Biswas R, Maniam J, Lee EW, Gopal P, Umakanth S, Dahiya S, Ahmed S.
					User-driven health care: answering multidimensional information needs in
					individual patients utilizing post-EBM approaches: an operational model. J Eval
					Clin Pract. 2008 Oct;14(5):750-60. PubMed PMID: 19018906.
		1			97: Zeng K, Bodenreider O, Nelson SJ. Design and implementation of a personal
					medication record-MyMedicationList. AMIA Annu Symp Proc. 2008 Nov 6:844-8. PubMed
					PMID: 18998962; PubMed Central PMCID: PMC2656100.
	1				98: Beimel D, Peleg M. Comparing the context and the SitBAC models for privacy
					preservation in terms of model understanding and synthesis. AMIA Annu Symp Proc.
					2008 Nov 6:874. PubMed PMID: 18998818.
	1				99: Bellenghi GM, Coffey B, Fournier JE, McDavid JP. Release of information: are
					hospitals taking a hit? Healthc Financ Manage. 2008 Nov;62(11):118-20, 122.
					PubMed PMID: 18990845.
					100: Reid RJ, Wagner EH. Strengthening primary care with better transfer of
					information. CMAJ. 2008 Nov 4;179(10):987-8. PubMed PMID: 18981432; PubMed
					Central PMCID: PMC2572662.
	1				101: Pattacini C, Rivolta GF, Di Perna C, Riccardi F, Tagliaferri A; Haemophilia
					Centres Network of Emilia-Romagna Region. A web-based clinical record
					'xl'Emofilia' for outpatients with haemophilia and allied disorders in the Region
					of Emilia-Romagna: features and pilot use. Haemophilia. 2009 Jan;15(1):150-8.
					Epub 2008 Oct 30. PubMed PMID: 18976246.
			1		102: Halldórsdóttir G, Thoroddsen AS. [Access to own health information and
					services on the Internet by disability pensioners and other citizens].
					Laeknabladid. 2008 Nov;94(11):729-35. Icelandic. PubMed PMID: 18974434.
		1			103: Wiljer D, Urowitz S, Apatu E, DeLenardo C, Eysenbach G, Harth T, Pai H,
					Leonard KJ; Canadian Committee for Patient Accessible Health Records. Patient
					accessible electronic health records: exploring recommendations for successful
					implementation strategies. J Med Internet Res. 2008 Oct 31;10(4):e34. PubMed
					PMID: 18974036; PubMed Central PMCID: PMC2629367.
		1			104: Kuhn P. Patient portals. Health Manag Technol. 2008 Oct;29(10):44, 43.
					PubMed PMID: 18959151.
		1			105: Reti SR, Feldman HJ, Safran C. Governance for personal health records. J Am
					Med Inform Assoc. 2009 Jan-Feb;16(1):14-7. Epub 2008 Oct 24. PubMed PMID:
					18952939; PubMed Central PMCID: PMC2605603.
	1				106: Nunn S. Applying legal holds to electronic records. J AHIMA. 2008
					Oct;79(10):72-3, 80. PubMed PMID: 18939676.
			1		107: Fuji KT, Galt KA, Serocca AB. Personal health record use by patients as
					perceived by ambulatory care physicians in Nebraska and South Dakota: a
					cross-sectional study. Perspect Health Inf Manag. 2008;5:15. Epub 2008 Sep 29.
					PubMed PMID: 18927602; PubMed Central PMCID: PMC2568896.
	1				108: Nelson TC. Commentary: consumer health informatics. Nurs Outlook. 2008
					Sep-Oct;56(5):224. PubMed PMID: 18922272.
	1				109: McDaniel AM, Schutte DL, Keller LO. Consumer health informatics: from
					genomics to population health. Nurs Outlook. 2008 Sep-Oct;56(5):216-223.e3.
					Review. PubMed PMID: 18922271.
	1				110: Savastano M, Hovsto A, Pharow P, Blobel B. Identity-management factors in
					e-health and telemedicine applications. J Telemed Telecare. 2008;14(7):386-8.
					PubMed PMID: 18852323.
		1			111: Leonard KJ, Wiljer D, Urowitz S. Yes, Virginia, there are system benefits to
					be gained from providing patients access to their own health information. Healthc
					Q. 2008;11(4):64-8, 2. PubMed PMID: 18818532.
		1			112: CMS launches pilot test of personal health records for Medicare
					beneficiaries in South Carolina. Home Healthc Nurse. 2008 Sep;26(8):450. PubMed
					PMID: 18787481.
				1	113: Grant RW, Wald JS, Schnipper JL, Gandhi TK, Poon EG, Orav EJ, Williams DH,
					Volk LA, Middleton B. Practice-linked online personal health records for type 2
					diabetes mellitus: a randomized controlled trial. Arch Intern Med. 2008 Sep
					8;168(16):1776-82. PubMed PMID: 18779465.
	1				114: van der Linden H, Kalra D, Hasman A, Talmon J. Inter-organizational future
					proof EHR systems. A review of the security and privacy related issues. Int J Med
					Inform. 2009 Mar;78(3):141-60. Epub 2008 Aug 28. PubMed PMID: 18760661.
		1			115: Kaelber DC, Jha AK, Johnston D, Middleton B, Bates DW. A research agenda for
					personal health records (PHRs). J Am Med Inform Assoc. 2008 Nov-Dec;15(6):729-36.
					Epub 2008 Aug 28. PubMed PMID: 18756002; PubMed Central PMCID: PMC2585530.
				1	116: Bourgeois FC, Taylor PL, Emans SJ, Nigrin DJ, Mandl KD. Whose personal
					control? Creating private, personally controlled health records for pediatric and
					adolescent patients. J Am Med Inform Assoc. 2008 Nov-Dec;15(6):737-43. Epub 2008
					Aug 28. PubMed PMID: 18755989; PubMed Central PMCID: PMC2585529.
	1				117: Galligioni E, Berloffa F, Caffo O, Tonazzolli G, Ambrosini G, Valduga F,
					Eccher C, Ferro A, Forti S. Development and daily use of an electronic
					oncological patient record for the total management of cancer patients: 7 years'
					experience. Ann Oncol. 2009 Feb;20(2):349-52. Epub 2008 Aug 20. PubMed PMID:
					18718889.
	1				118: Straub C, Nebling T, Müller H. Translating research into practice: a German
					sickness fund supporting patient participation. Patient Educ Couns. 2008
					Dec;73(3):544-50. Epub 2008 Aug 20. Review. PubMed PMID: 18718732.
		1			119: Taylor P, Bourgeois FC, Mandl KD. Access controls for a pediatric personally
					controlled health record. AMIA Annu Symp Proc. 2007 Oct 11:1131. PubMed PMID:
					18694228.
		1			120: Siteman E, Businger A, Gandhi T, Grant R, Poon E, Schnipper J, Volk LA, Wald
					JS, Middleton B. Physicians value patient review of their electronic health
					record data as a means to improve accuracy of medication list documentation. AMIA
					Annu Symp Proc. 2007 Oct 11:1116. PubMed PMID: 18694213.
	1				121: Nakamura MM, Simons WW, Samuels R, Daniel J, Mandl KD. Service-oriented
					architecture for pediatric immunization decision support. AMIA Annu Symp Proc.
					2007 Oct 11:1056. PubMed PMID: 18694154.
	1				122: Einbinder JS, Greim J, Eskin M, Orlowitz B. Linking patients to providers
					for quality reporting in an EHR. AMIA Annu Symp Proc. 2007 Oct 11:948. PubMed
					PMID: 18694048.
			1		123: Businger A, Buckel L, Gandhi T, Grant R, Poon E, Schnipper J, Volk LA, Wald
					JS, Middleton B. Patient review of selected electronic health record data
					improves visit experience. AMIA Annu Symp Proc. 2007 Oct 11:887. PubMed PMID:
					18693988.
	1				124: Buckel L, Businger A, Volk LA, Wald JS, Poon E, Grant R, Gandhi T, Schnipper
					J, Middleton B. Patient care experience enhanced by use of online journals. AMIA
					Annu Symp Proc. 2007 Oct 11:885. PubMed PMID: 18693986.
		1			125: Bourgeois F, Olson K, Mandl KD. Patients treated across multiple sites of
					care: a case for personally controlled health records. AMIA Annu Symp Proc. 2007
					Oct 11:881. PubMed PMID: 18693982.
		1			126: Botts NE, Horan TA. Electronic personal health records and systems to
					improve care for vulnerable populations. AMIA Annu Symp Proc. 2007 Oct 11:880.
					PubMed PMID: 18693981.
		1			127: Bonham E, Rocha RA. Web-based portal for patients undergoing bariatric
					surgical procedures. AMIA Annu Symp Proc. 2007 Oct 11:877. PubMed PMID: 18693978.
			1		128: Kim EH, Stolyar A, Lober WB, Herbaugh AL, Shinstrom SE, Zierler BK, Soh CB,
					Kim Y. Usage patterns of a personal health record by elderly and disabled users.
					AMIA Annu Symp Proc. 2007 Oct 11:409-13. PubMed PMID: 18693868; PubMed Central
					PMCID: PMC2655817.
			1		129: Keselman A, Slaughter L, Smith CA, Kim H, Divita G, Browne A, Tsai C,
					Zeng-Treitler Q. Towards consumer-friendly PHRs: patients' experience with
					reviewing their health records. AMIA Annu Symp Proc. 2007 Oct 11:399-403. PubMed
					PMID: 18693866; PubMed Central PMCID: PMC2655877.
		1			130: Johnston D, Kaelber D, Pan EC, Bu D, Shah S, Hook JM, Middleton B. A
					framework and approach for assessing the value of personal health records (PHRs).
					AMIA Annu Symp Proc. 2007 Oct 11:374-8. PubMed PMID: 18693861; PubMed Central
					PMCID: PMC2655849.
		1			131: Duncavage S, Mathe J, Werner J, Malin BA, Ledeczi A, Sztipanovits J. A
					modeling environment for patient portals. AMIA Annu Symp Proc. 2007 Oct 11:201-5.
					PubMed PMID: 18693826; PubMed Central PMCID: PMC2655806.
		1			132: Brennan PF, Downs S, Casper G, Kenron D. Project HealthDesign: stimulating
					the next generation of personal health records. AMIA Annu Symp Proc. 2007 Oct
					11:70-4. PubMed PMID: 18693800; PubMed Central PMCID: PMC2655909.
	1				133: Rhodes P, Small N, Rowley E, Langdon M, Ariss S, Wright J. Electronic
					medical records in diabetes consultations: participants' gaze as an interactional
					resource. Qual Health Res. 2008 Sep;18(9):1247-63. PubMed PMID: 18689537.
	1				134: Shieh YY, Tsai FY, Anavim A, Shieh M, Wang MD, Lin CM. Mobile healthcare:
					the opportunities and challenges. Int J Electron Healthc. 2008;4(2):208-19.
					PubMed PMID: 18676344.
	1				135: Gelzer R, Acker B, Schneider S. Developing emergency access standards for
					EHR systems. The HL7 standards development process helps (and empowers) HIM
					processes. J AHIMA. 2008 Jun;79(6):52-3. PubMed PMID: 18604977.
	1				136: Beck F. Going mobile. Is remote access right for your practice? MGMA Connex.
					2008 May-Jun;8(5):33-5. PubMed PMID: 18590083.
	1				137: Raths D. Banking on patient control. Advocates of health record banks are
					moving the industry away from distributed HIE models. Healthc Inform. 2008
					Jun;25(6):105-6. PubMed PMID: 18589552.
	1				138: Lindberg DA, Humphreys BL. Rising expectations: access to biomedical
					information. Yearb Med Inform. 2008:165-72. PubMed PMID: 18587496; PubMed Central
					PMCID: PMC2441483.
	1				139: Yellowlees PM, Marks SL, Hogarth M, Turner S. Standards-based, open-source
					electronic health record systems: a desirable future for the U.S. health
					industry. Telemed J E Health. 2008 Apr;14(3):284-8. PubMed PMID: 18570554.
	1				140: Sinnott R, Ajayi O, Stell A, Young A. Towards a virtual anonymisation grid
					for unified access to remote clinical data. Stud Health Technol Inform.
					2008;138:90-101. PubMed PMID: 18560111.
	1				141: Diarena M, Nowak S, Boire JY, Bloch V, Donnarieix D, Fessy A, Grenier B,
					Irrthum B, Legré Y, Maigne L, Salzemann J, Thiam C, Spalinger N, Verhaeghe N, de
					Vlieger P, Breton V. HOPE, an open platform for medical data management on the
					grid. Stud Health Technol Inform. 2008;138:34-48. PubMed PMID: 18560106.
	1				142: Simpson A, Power D, Russell D, Slaymaker M, Kouadri Mostefaoui G, Ma X,
					Wilson G. A healthcare-driven framework for facilitating the secure sharing of
					data across organisational boundaries. Stud Health Technol Inform. 2008;138:3-12.
					PubMed PMID: 18560103.
	1				143: Pharow P, Blobel B, Hildebrand C. How can the German Electronic Health Card
					support patient's role in care management. Stud Health Technol Inform.
					2008;137:386-401. PubMed PMID: 18560101.
		1			144: Ruotsalainen P, Iivari AK, Doupi P. Finland's strategy and implementation of
					citizens' access to health information. Stud Health Technol Inform.
					2008;137:379-85. PubMed PMID: 18560100.
		1			145: Popovich ML, Aramini JJ, Garcia M. Immunizations: the first step in a
					personal health record to empower patients. Stud Health Technol Inform.
					2008;137:286-95. PubMed PMID: 18560090.
		1			146: Falcão-Reis F, Costa-Pereira A, Correia ME. Access and privacy rights using
					web security standards to increase patient empowerment. Stud Health Technol
					Inform. 2008;137:275-85. PubMed PMID: 18560089.
	1				147: Kun L, Coatrieux G, Quantin C, Beuscart R, Mathews R. Improving outcomes
					with interoperable EHRs and secure global health information infrastructure. Stud
					Health Technol Inform. 2008;137:68-79. PubMed PMID: 18560070.
		1			148: Quantin C, Fassa M, Coatrieux G, Breton V, Boire JY, Allaert FA. Giving
					patients secure << Google-like >> access to their medical record. Stud Health
					Technol Inform. 2008;137:61-7. PubMed PMID: 18560069.
	1				149: Antohi R, Ogescu C, Bistriceanu D, Stefan L, Dumitru S. Electronic Health
					Records (EHR) in PROMED platform in accordance with the Romanian legislative
					framework. Stud Health Technol Inform. 2008;137:34-41. PubMed PMID: 18560065.
	1				150: Siriapisith T, Tongdee T. The new effective tool for data migration from old
					PACS (Rogan) to new PACS (Fuji Synapse) with integrated Thai patient names. J Med
					Assoc Thai. 2008 Apr;91(4):520-6. PubMed PMID: 18556862.
	1				151: Patrick K, Griswold WG, Raab F, Intille SS. Health and the mobile phone. Am
					J Prev Med. 2008 Aug;35(2):177-81. Epub 2008 Jun 12. PubMed PMID: 18550322;
					PubMed Central PMCID: PMC2527290.
	1				152: Raths D. Stay out of my EMR. Privacy issues are dominating the airwaves as
					the industry begins to deal with the EMR data-mining minefield. Healthc Inform.
					2008 May;25(5):43-4. PubMed PMID: 18524184.
	1				153: Slates D. Top hospital complements EMR with EDM interoperability. Health
					Manag Technol. 2008 May;29(5):40-1. PubMed PMID: 18524166.
	1				154: Berry M, Arzt NH. Privacy consents and HIE. How IHE's Basic Patient Privacy
					Consents profile helps manage privacy in HIE. J AHIMA. 2008 Apr;79(4):58-9.
					PubMed PMID: 18517053.
	1				155: Giokas D. Canada's Interoperable EHR. Infoway chooses the more challenging
					path, the greater benefits. J AHIMA. 2008 May;79(5):56-7, 60. PubMed PMID:
					18512429.
	1				156: Dimick C. Taking medical records to the bank. J AHIMA. 2008 May;79(5):24-9;
					quiz 31-2. PubMed PMID: 18512423.
	1				157: Peleg M, Beimel D, Dori D, Denekamp Y. Situation-Based Access Control:
					privacy management via modeling of patient data access scenarios. J Biomed
					Inform. 2008 Dec;41(6):1028-40. Epub 2008 Apr 10. PubMed PMID: 18511349.
		1			158: OptumHealth creates lifetime PHR. Dis Manag Advis. 2008 Apr;14(4):5-6, 1.
					PubMed PMID: 18500161.
	1				159: Savastano M, Hovsto A, Pharow P, Blobel B. Security, safety, and related
					technology - the triangle of eHealth service provision. Stud Health Technol
					Inform. 2008;136:709-14. PubMed PMID: 18487815.
	1				160: Røstad L, Nytrø O. Towards dynamic access control for healthcare information
					systems. Stud Health Technol Inform. 2008;136:703-8. PubMed PMID: 18487814.
	1				161: Neubauer T, Riedl B. Improving patients privacy with Pseudonymization. Stud
					Health Technol Inform. 2008;136:691-6. PubMed PMID: 18487812.
	1				162: Lea N, Hailes S, Austin T, Kalra D. Knowledge management for the protection
					of information in electronic medical records. Stud Health Technol Inform.
					2008;136:685-90. PubMed PMID: 18487811.
	1				163: Koufi V, Vassilacopoulos G. Context-aware access control for pervasive
					access to process-based healthcare systems. Stud Health Technol Inform.
					2008;136:679-84. PubMed PMID: 18487810.
	1				164: Coatrieux G, Quantin C, Montagner J, Fassa M, Allaert FA, Roux C.
					Watermarking medical images with anonymous patient identification to verify
					authenticity. Stud Health Technol Inform. 2008;136:667-72. PubMed PMID: 18487808.
	1				165: Belsis P, Vassis D, Skourlas C, Pantziou G. Secure dissemination of
					electronic healthcare records in distributed wireless environments. Stud Health
					Technol Inform. 2008;136:661-6. PubMed PMID: 18487807.
		1			166: Van Deursen T, Koster P, Petković M. Reliable personal health records. Stud
					Health Technol Inform. 2008;136:484-9. PubMed PMID: 18487778.
	1				167: Heimly V. Consent-based access to core EHR information: the SUMO-project.
					Stud Health Technol Inform. 2008;136:431-6. PubMed PMID: 18487769.
		1			168: Ruland CM, Brynhi H, Andersen R, Bryhni T. Developing a shared electronic
					health record for patients and clinicians. Stud Health Technol Inform.
					2008;136:57-62. PubMed PMID: 18487708.
	1				169: Tevaarwerk GJ. Electronic medical records. CMAJ. 2008 May 6;178(10):1323.
					PubMed PMID: 18458267; PubMed Central PMCID: PMC2335180.
	1				170: Tuil WS, van Selm M, Verhaak CM, de Vries Robbé PF, Kremer JA. Dynamics of
					Internet usage during the stages of in vitro fertilization. Fertil Steril. 2009
					Mar;91(3):953-6. Epub 2008 Apr 28. PubMed PMID: 18440509.
	1				171: Whitfield L. Electronic records. Notes on a scandal. Health Serv J. 2008 Mar
					6;Suppl:7, 9. PubMed PMID: 18437749.
	1				172: Berkowitz L, Brostoff G. Balancing access and security. Behav Healthc. 2007
					Dec;27(12):30-2. PubMed PMID: 18429590.
	1				173: Morris J. Using EHR to promote best practices. A case study. MGMA Connex.
					2006 Feb;6(2):21-2. PubMed PMID: 18376786.
		1			174: Ball MJ, Costin MY, Lehmann C. The personal health record: consumers banking
					on their health. Stud Health Technol Inform. 2008;134:35-46. Review. PubMed PMID:
					18376032.
			1		175: Bourgeois FT, Simons WW, Olson K, Brownstein JS, Mandl KD. Evaluation of
					influenza prevention in the workplace using a personally controlled health
					record: randomized controlled trial. J Med Internet Res. 2008 Mar 14;10(1):e5.
					PubMed PMID: 18343794; PubMed Central PMCID: PMC2483848.
	1				176: AHIMA e-Discovery Task Force. Litigation response planning and policies for
					E-discovery. J AHIMA. 2008 Feb;79(2):69-75. PubMed PMID: 18341107.
		1			177: Leonard KJ, Casselman M, Wiljer D. Who will demand access to their personal
					health record? A focus on the users of health services and what they want.
					Healthc Q. 2008;11(1):92-6. PubMed PMID: 18326386.
	1				178: Kramer S. 2008 Innovators. Paula Hansen, RN. David Bernard, MD, PhD. Healthc
					Inform. 2008 Jan;25(1):32, 34. PubMed PMID: 18290575.
	1				179: Schulman S, Adusumilli PS. eHealth and pHealth: next wave of disruptive
					technology? Natl Med J India. 2007 Sep-Oct;20(5):261-2. PubMed PMID: 18254527.
	1				180: Mair J. Privacy laws: who owns information compiled as part of a business?
					HIM J. 2008;37(1):55-7. PubMed PMID: 18245866.
	1				181: Upton M. The Royal Hobart Hospital digital medical records success story.
					HIM J. 2008;37(1):46-54. PubMed PMID: 18245865.
	1				182: Goedert J. Business as usual no longer. Health Data Manag. 2008
					Jan;16(1):64. PubMed PMID: 18225808.
	1				183: Zvárová J, Dostálová T, Hanzlícek P, Teuberová Z, Nagy M, Pies M, Seydlová
					M, Eliásová H, Simková H. Electronic health record for forensic dentistry.
					Methods Inf Med. 2008;47(1):8-13. PubMed PMID: 18213423.
	1				184: Witherspoon LR. Electronic health records: maybe a matter of life and death.
					Health Data Manag. 2007 Dec;15(12):64. PubMed PMID: 18203606.
	1				185: Wells TS, Jacobson IG, Smith TC, Spooner CN, Smith B, Reed RJ, Amoroso PJ,
					Ryan MA; Millennium Cohort Study Team. Prior health care utilization as a
					potential determinant of enrollment in a 21-year prospective study, the
					Millennium Cohort Study. Eur J Epidemiol. 2008;23(2):79-87. Epub 2008 Jan 10.
					PubMed PMID: 18193482.
			1		186: Zickmund SL, Hess R, Bryce CL, McTigue K, Olshansky E, Fitzgerald K, Fischer
					GS. Interest in the use of computerized patient portals: role of the
					provider-patient relationship. J Gen Intern Med. 2008 Jan;23 Suppl 1:20-6. PubMed
					PMID: 18095039; PubMed Central PMCID: PMC2338160.
	1				187: Dunn RT. Calculating the costs of E-discovery. J AHIMA. 2007
					Nov-Dec;78(10):64-5, 72. PubMed PMID: 18062437.
	1				188: Mizani MA, Baykal N. A software platform to analyse the ethical issues of
					electronic patient privacy policy: the S3P example. J Med Ethics. 2007
					Dec;33(12):695-8. PubMed PMID: 18055898.
	1				189: Dalley A, Lynch K, Feltham P, Fulcher J; David Bomba. The use of smart
					tokens to permit the secure, remote access of electronic health records. Int J
					Electron Healthc. 2006;2(1):1-11. PubMed PMID: 18048231.
	1				190: Menachemi N, Langley A, Brooks RG. The use of information technologies among
					rural and urban physicians in Florida. J Med Syst. 2007 Dec;31(6):483-8. PubMed
					PMID: 18041281.
				1	191: Matheny ME, Gandhi TK, Orav EJ, Ladak-Merchant Z, Bates DW, Kuperman GJ,
					Poon EG. Impact of an automated test results management system on patients'
					satisfaction about test result communication. Arch Intern Med. 2007 Nov
					12;167(20):2233-9. PubMed PMID: 17998497.
		1			192: Wilkinson SA, Miller YD. Improving health behaviours during pregnancy: a new
					direction for the pregnancy handheld record. Aust N Z J Obstet Gynaecol. 2007
					Dec;47(6):464-7. PubMed PMID: 17991110.
		1			193: Wolter J. Health record banking. An emerging PHR model. J AHIMA. 2007
					Oct;78(9):82-3. PubMed PMID: 17987944.
	1				194: Shulman M. Keeping the record straight. US News World Rep. 2007 Oct
					22;143(14):62-3. PubMed PMID: 17985524.
		1			195: Halamka JD, Mandl KD, Tang PC. Early experiences with personal health
					records. J Am Med Inform Assoc. 2008 Jan-Feb;15(1):1-7. Epub 2007 Oct 18. PubMed
					PMID: 17947615; PubMed Central PMCID: PMC2274878.
	1				196: Ray P, Wimalasiri J. The need for technical solutions for maintaining the
					privacy of EHR. Conf Proc IEEE Eng Med Biol Soc. 2006;1:4686-9. PubMed PMID:
					17947109.
		1			197: Gatzoulis L, Iakovidis I. Wearable and portable eHealth systems.
					Technological issues and opportunities for personalized care. IEEE Eng Med Biol
					Mag. 2007 Sep-Oct;26(5):51-6. Review. PubMed PMID: 17941323.
	1				198: Lukes S. EPHI crib notes. With proper security, safeguards and tools in
					place, the threat of a looming audit may not be so scary. Healthc Inform. 2007
					Sep;24(9):54, 56. PubMed PMID: 17927069.
	1				199: Quantin C, Allaert FA, Avillach P, Riandey B, Fieschi M, Fassa M, Cohen O.
					Proposal of a French health identification number interoperable at the European
					level. Stud Health Technol Inform. 2007;129(Pt 1):503-7. PubMed PMID: 17911768.
	1				200: Croll PR, Henricksen M, Caelli B, Liu V. Utilizing SELinux to mandate
					ultra-secure access control of medical records. Stud Health Technol Inform.
					2007;129(Pt 1):498-502. PubMed PMID: 17911767.
	1				201: Moo S, Fletcher J. Northern Territory HealthConnect: shared electronic
					health record service implementation experiences and benefits realised in
					indigenous health. Stud Health Technol Inform. 2007;129(Pt 1):297-301. PubMed
					PMID: 17911726.
	1				202: Sek AC, Cheung NT, Choy KM, Wong WN, Tong AY, Fung VH, Fung M, Ho E. A
					territory-wide electronic health record--from concept to practicality: the Hong
					Kong experience. Stud Health Technol Inform. 2007;129(Pt 1):293-6. PubMed PMID:
					17911725.
	1				203: Øie GR, Andresen H, Tøndel IA. Handling consent to patient data access in a
					hospital setting. Stud Health Technol Inform. 2007;129(Pt 1):242-6. PubMed PMID:
					17911715.
	1				204: Joubert M, Gaudinat A, Boyer C, Geissbuhler A, Fieschi M, Hon Foundation
					Council Members. WRAPIN: a tool for patient empowerment within EHR. Stud Health
					Technol Inform. 2007;129(Pt 1):147-51. PubMed PMID: 17911696.
			1		205: Wald JS, Burk K, Gardner K, Feygin R, Nelson E, Epstein M, Poon EG,
					Middleton B. Sharing electronic laboratory results in a patient portal--a
					feasibility pilot. Stud Health Technol Inform. 2007;129(Pt 1):18-22. PubMed PMID:
					17911670.
		1			206: Fisher B, Fitton R, Bos L. WHO recommendation on record access (draft). Stud
					Health Technol Inform. 2007;127:311-5. PubMed PMID: 17901622.
		1			207: Quantin C, Allaert FA, Fassa M, Riandey B, Avillach P, Cohen O. How to
					manage secure direct access of European patients to their computerized medical
					record and personal medical record. Stud Health Technol Inform. 2007;127:246-55.
					PubMed PMID: 17901616.
		1			208: Meijer WJ, Ragetlie PL. Empowering the patient with ICT-tools: the
					unfulfilled promise. Stud Health Technol Inform. 2007;127:199-218. PubMed PMID:
					17901613.
	1				209: Hannan A, Webber F. Towards a partnership of trust. Stud Health Technol
					Inform. 2007;127:108-16. PubMed PMID: 17901604.
		1			210: Ferreira A, Correia A, Silva A, Corte A, Pinto A, Saavedra A, Pereira AL,
					Pereira AF, Cruz-Correia R, Antunes LF. Why facilitate patient access to medical
					records. Stud Health Technol Inform. 2007;127:77-90. Review. PubMed PMID:
					17901601.
		1			211: Ferreira A, Cruz-Correia R, Antunes L, Chadwick D. Access control: how can
					it improve patients' healthcare? Stud Health Technol Inform. 2007;127:65-76.
					Review. PubMed PMID: 17901600.
	1				212: Simón P, Barrio IM, Sánchez CM, Tamayo MI, Molina A, Suess A, Jiménez JM.
					[Patient satisfaction with the process of computerisation, consent and decision
					making during hospitalisation]. An Sist Sanit Navar. 2007 May-Aug;30(2):191-8.
					Spanish. PubMed PMID: 17898814.
	1				213: Casale AS, Paulus RA, Selna MJ, Doll MC, Bothe AE Jr, McKinley KE, Berry SA,
					Davis DE, Gilfillan RJ, Hamory BH, Steele GD Jr. "ProvenCareSM": a
					provider-driven pay-for-performance program for acute episodic cardiac surgical
					care. Ann Surg. 2007 Oct;246(4):613-21; discussion 621-3. PubMed PMID: 17893498.
	1				214: Conn J. Give payers EHR data: report. Privacy, security advocates oppose
					fraud fighting' plan. Mod Healthc. 2007 Aug 20;37(33):14. PubMed PMID: 17855947.
		1			215: Mandl KD, Simons WW, Crawford WC, Abbett JM. Indivo: a personally controlled
					health record for health information exchange and communication. BMC Med Inform
					Decis Mak. 2007 Sep 12;7:25. PubMed PMID: 17850667; PubMed Central PMCID:
					PMC2048946.
	1				216: Ortolon K. Taking HIT out of the box. Tex Med. 2007 May;103(5):20-5. PubMed
					PMID: 17824472.
		1			217: Robeznieks A. Getting personal. Legal liability, patient-data overload among
					issues making physicians uneasy over emergence of personal health records. Mod
					Healthc. 2007 May 21;37(21):40-2. PubMed PMID: 17824189.
		1			218: Nelson R. The personal health record. Am J Nurs. 2007 Sep;107(9):27-8.
					PubMed PMID: 17721144.
	1				219: Cross M. Getting documents in order. Health Data Manag. 2007 Jul;15(7):56-7.
					PubMed PMID: 17718313.
		1			220: Cross M. Online records get personalized. Health Data Manag. 2007
					Jul;15(7):52, 54. PubMed PMID: 17718312.
	1				221: Willison DJ, Schwartz L, Abelson J, Charles C, Swinton M, Northrup D,
					Thabane L. Alternatives to project-specific consent for access to personal
					information for health research: what is the opinion of the Canadian public? J Am
					Med Inform Assoc. 2007 Nov-Dec;14(6):706-12. Epub 2007 Aug 21. PubMed PMID:
					17712084; PubMed Central PMCID: PMC2213476.
	1				222: Shapiro JS, Kannry J, Kushniruk AW, Kuperman G; New York Clinical
					Information Exchange (NYCLIX) Clinical Advisory Subcommittee. Emergency
					physicians' perceptions of health information exchange. J Am Med Inform Assoc.
					2007 Nov-Dec;14(6):700-5. Epub 2007 Aug 21. PubMed PMID: 17712079; PubMed Central
					PMCID: PMC2213478.
	1				223: Libenson E. The threat from within. Implementing secure access controls
					helps organizations protect sensitive patient information from insider threat.
					Healthc Inform. 2007 Jul;24(7):54. PubMed PMID: 17695828.
	1				224: Halpert A, Davis N, Lemery C, Hjort B; AIHMA Privacy and Security Practice
					Council. Safeguards for remote access. J AHIMA. 2007 Jul-Aug;78(7):68-70. PubMed
					PMID: 17679603.
	1				225: Jones JB, Snyder CF, Wu AW. Issues in the design of Internet-based systems
					for collecting patient-reported outcomes. Qual Life Res. 2007 Oct;16(8):1407-17.
					Epub 2007 Aug 1. PubMed PMID: 17668293.
		1			226: Gladwin J. 'Giving patients open access to medical records would help nurses
					improve care'. Nurs Times. 2007 Jun 19-25;103(25):14. PubMed PMID: 17649761.
	1				227: Schmidt K. Changing gears with eROI. Henry Ford Hospital switches to an
					electronic process for managing release-of-information requests without having to
					ask their CFO. Health Manag Technol. 2007 Jun;28(6):16, 18, 120. PubMed PMID:
					17642344.
		1			228: Robeznieks A. Medicare to test PHRs. CMS will try 18-month pilot of
					Net-based records. Mod Healthc. 2007 Jun 25;37(26):45. PubMed PMID: 17622046.
				1	229: Zhou YY, Garrido T, Chin HL, Wiesenthal AM, Liang LL. Patient access to an
					electronic health record with secure messaging: impact on primary care
					utilization. Am J Manag Care. 2007 Jul;13(7):418-24. PubMed PMID: 17620037.
	1				230: Southerton L. Mobile device use, reuse, and disposal. J AHIMA. 2007
					Jun;78(6):68-70. PubMed PMID: 17619485.
	1				231: Connor K. Privacy architecture and e-consent. What the future holds. J
					AHIMA. 2007 Jun;78(6):64-5, 70. PubMed PMID: 17619483.
	1				232: Green-Shook S, Quinsey CA. Audit functionality and the EHR. The importance
					of sound reports and clear policies. J AHIMA. 2007 Jun;78(6):62-3. PubMed PMID:
					17619482.
	1				233: Herbert I; Clinical Computing Special Interest Group (CLICSIG) of the
					Primary Health Care Specialist Group of the British Computer Society. CLICSIG
					report: patients' access to medical records. Report of the meeting of the
					Clinical Computing Special Interest Group (CLICSIG) of the Primary Health Care
					Specialist Group of the British Computer Society, Cranage, Cheshire, 9 December
					2006. Inform Prim Care. 2007;15(1):57-9. PubMed PMID: 17619298.
	1				234: Robeznieks A. Consent decrees. Patient control over access to their medical
					data often just a mouse-click away. Mod Healthc. 2007 Jun 11;37(24):30-1. PubMed
					PMID: 17608116.
			1		235: Miller H, Vandenbosch B, Ivanov D, Black P. Determinants of personal health
					record use: a large population study at Cleveland Clinic. J Healthc Inf Manag.
					2007 Summer;21(3):44-8. PubMed PMID: 19195293.
	1				236: Angulo C, Crespo P, Maldonado JA, Moner D, Pérez D, Abad I, Mandingorra J,
					Robles M. Non-invasive lightweight integration engine for building EHR from
					autonomous distributed systems. Int J Med Inform. 2007 Dec;76 Suppl 3:S417-24.
					Epub 2007 Jun 28. PubMed PMID: 17600763.
	1				237: Curtis C. Understanding West Virginia's Records Confidentiality Act on the
					implementation of electronic health records. W V Med J. 2007 Mar-Apr;103(2):54.
					PubMed PMID: 17557539.
	1				238: Burrington-Brown J, Hjort B, Washington L. Health data access, use, and
					control. J AHIMA. 2007 May;78(5):63-6. PubMed PMID: 17552326.
	1				239: Whitney JE. A subpoena by any other name might not be legal. J AHIMA. 2007
					May;78(5):52-3. PubMed PMID: 17552322.
		1			240: Fisher B, Fitton R, Poirier C, Stables D. Patient record access--the time
					has come! Br J Gen Pract. 2007 Jun;57(539):507-11. PubMed PMID: 17550687; PubMed
					Central PMCID: PMC2078176.
	1				241: Knox C, Smith A. Handhelds and HIPAA. Nurs Manage. 2007 Jun;38(6):38-40.
					PubMed PMID: 17538460.
			1		242: Wiljer D, Bogomilsky S, Catton P, Murray C, Stewart J, Minden M. Getting
					results for hematology patients through access to the electronic health record.
					Can Oncol Nurs J. 2006 Fall;16(3):154-64. English, French. PubMed PMID: 17523576.
	1				243: Kohane IS, Mandl KD, Taylor PL, Holm IA, Nigrin DJ, Kunkel LM. Medicine.
					Reestablishing the researcher-patient compact. Science. 2007 May
					11;316(5826):836-7. PubMed PMID: 17495156.
	1				244: Win KT, Fulcher JA. Consent mechanisms for electronic health record systems:
					a simple yet unresolved issue. J Med Syst. 2007 Apr;31(2):91-6. PubMed PMID:
					17489500.
		1			245: Greeg C, Buck SL. PHRs and physician practices. J AHIMA. 2007
					Apr;78(4):71-5. PubMed PMID: 17455852.
	1				246: Wernick AS. Connectivity, privacy, and liability. What medical professionals
					must consider. J AHIMA. 2007 Apr;78(4):64-5. PubMed PMID: 17455849.
	1				247: Quinsey CA. Policies and procedures for a legal EHR. J AHIMA. 2007
					Apr;78(4):62-3. PubMed PMID: 17455848.
		1			248: Morales Rodriguez M, Casper G, Brennan PF. Patient-centered design. The
					potential of user-centered design in personal health records. J AHIMA. 2007
					Apr;78(4):44-6; quiz 49-50. PubMed PMID: 17455846.
		1			249: Jacobs EB. The HIM role in the PHR. Patient-centered care through
					patient-centered information. J AHIMA. 2007 Apr;78(4):38. PubMed PMID: 17455844.
		1			250: Heubusch K. PHRs for the masses? Consumers say they are interested in PHRs,
					but will they use them? J AHIMA. 2007 Apr;78(4):34, 36. PubMed PMID: 17455843.
		1			251: Heubusch K. Piecing together the PHR. J AHIMA. 2007 Apr;78(4):28-32. PubMed
					PMID: 17455842.
	1				252: Beckmann-van der Ven G, Höne FJ. Patient images on the internet: a platform
					for the communication between orthodontic clinics. Int J Comput Dent. 2007
					Jan;10(1):63-7. English, German. PubMed PMID: 17455769.
		1			253: Thielst CB. The new frontier of electronic, personal, and virtual health
					records. J Healthc Manag. 2007 Mar-Apr;52(2):75-8. PubMed PMID: 17447534.
	1				254: Cross M. House of cards. BMJ. 2007 Apr 14;334(7597):772-3. PubMed PMID:
					17431260; PubMed Central PMCID: PMC1852049.
		1			255: Foxhall K. Now it's personal. Personal health records may be next on deck
					for the certification process. Healthc Inform. 2007 Mar;24(3):30. PubMed PMID:
					17427793.
				1	256: Tuil WS, Verhaak CM, Braat DD, de Vries Robbé PF, Kremer JA. Empowering
					patients undergoing in vitro fertilization by providing Internet access to
					medical data. Fertil Steril. 2007 Aug;88(2):361-8. Epub 2007 Apr 9. PubMed PMID:
					17416366.
	1				257: Garde S, Hovenga E, Buck J, Knaup P. Expressing clinical data sets with
					openEHR archetypes: a solid basis for ubiquitous computing. Int J Med Inform.
					2007 Dec;76 Suppl 3:S334-41. Epub 2007 Mar 27. PubMed PMID: 17392019.
	1				258: DoBias M. Privacy warning. GAO finds fault with HHS' IT efforts. Mod
					Healthc. 2007 Feb 5;37(6):8-9. PubMed PMID: 17315294.
	1				259: Hede K. Portable electronic medical records are closer to reality, but not
					without hitches. J Natl Cancer Inst. 2007 Feb 21;99(4):268-9. PubMed PMID:
					17312301.
	1				260: Beech M. Confidentiality in health care: conflicting legal and ethical
					issues. Nurs Stand. 2007 Jan 31-Feb 6;21(21):42-6. Review. PubMed PMID: 17305035.
	1				261: Kramer JS, Hopkins PJ, Rosendale JC, Garrelts JC, Hale LS, Nester TM,
					Cochran P, Eidem LA, Haneke RD. Implementation of an electronic system for
					medication reconciliation. Am J Health Syst Pharm. 2007 Feb 15;64(4):404-22.
					Erratum in: Am J Health Syst Pharm. 2007 Apr 1;64(7):684. PubMed PMID: 17299180.
		1			262: Koonce TY, Giuse DA, Beauregard JM, Giuse NB. Toward a more informed
					patient: bridging health care information through an interactive communication
					portal. J Med Libr Assoc. 2007 Jan;95(1):77-81. PubMed PMID: 17252070; PubMed
					Central PMCID: PMC1773042.
			1		263: Siteman E, Businger A, Gandhi T, Grant R, Poon E, Schnipper J, Volk LA, Wald
					JS, Middleton B. Clinicians recognize value of patient review of their electronic
					health record data. AMIA Annu Symp Proc. 2006:1101. PubMed PMID: 17238720; PubMed
					Central PMCID: PMC1839374.
			1		264: Ralston JD, Hereford J, Carrell D. Use and satisfaction of a patient Web
					portal with a shared medical record between patients and providers. AMIA Annu
					Symp Proc. 2006:1070. PubMed PMID: 17238689; PubMed Central PMCID: PMC1839721.
	1				265: Mazloomdoost D, Embi PJ. Impacts of PDA-based access to clinical data in a
					teaching hospital: perceptions of housestaff physicians. AMIA Annu Symp Proc.
					2006:1025. PubMed PMID: 17238644; PubMed Central PMCID: PMC1839429.
	1				266: Choi E. Disaster relief informatics: access to KatrinaHealth.org
					prescription data via OQO ultra mobile PC and cellular wireless connectivity.
					AMIA Annu Symp Proc. 2006:888. PubMed PMID: 17238507; PubMed Central PMCID:
					PMC1839658.
	1				267: Bormark S, Lenert LA. Assessing the quality of information in computerized
					patient health records: measurement of information overlap and accessibility.
					AMIA Annu Symp Proc. 2006:858. PubMed PMID: 17238478; PubMed Central PMCID:
					PMC1839737.
			1		268: Lober WB, Zierler B, Herbaugh A, Shinstrom SE, Stolyar A, Kim EH, Kim Y.
					Barriers to the use of a personal health record by an elderly population. AMIA
					Annu Symp Proc. 2006:514-8. PubMed PMID: 17238394; PubMed Central PMCID:
					PMC1839577.
			1		269: Lobach DF, Willis JM, Macri JM, Simo J, Anstrom KJ. Perceptions of Medicaid
					beneficiaries regarding the usefulness of accessing personal health information
					and services through a patient Internet portal. AMIA Annu Symp Proc. 2006:509-13.
					PubMed PMID: 17238393; PubMed Central PMCID: PMC1839688.
	1				270: Das AK, Ahmed BA, Garten Y, Robin JI, Goldstein MK. Knowledge-based method
					for building patient decision-analytic tools. AMIA Annu Symp Proc. 2006:175-9.
					PubMed PMID: 17238326; PubMed Central PMCID: PMC1839586.
		1			271: Ishikawa K, Ohmichi H, Umesato Y, Terasaki H, Tsukuma H, Iwata N, Tanaka T,
					Kawamura A, Sakata K, Sainohara T, Sugimura M, Konishi N, Umemoto R, Mase S,
					Takesue S, Tooya M. The guideline of the personal health data structure to secure
					safety healthcare. The balance between use and protection to satisfy the
					patients' needs. Int J Med Inform. 2007 May-Jun;76(5-6):412-8. Epub 2007 Jan 16.
					PubMed PMID: 17224303.
		1			272: Conn J, Lubell J. Boosting personal records. Blues, AHIP offer model health
					record for patient use. Mod Healthc. 2006 Dec 18-25;36(50):10. PubMed PMID:
					17212233.
		1			273: Lubell J. Employers drive personal records. Large firms unveil system that
					gives consumers control. Mod Healthc. 2006 Dec 11;36(49):8-9. PubMed PMID:
					17212215.
	1				274: Agrawal R, Johnson C. Securing electronic health records without impeding
					the flow of information. Int J Med Inform. 2007 May-Jun;76(5-6):471-9. Epub 2007
					Jan 3. Review. PubMed PMID: 17204451.
	1				275: Milton CL. Information and human freedom: nursing implications and ethical
					decision-making in the 21st century. Nurs Sci Q. 2007 Jan;20(1):33-6. PubMed
					PMID: 17202511.
				1	276: Cintron A, Phillips R, Hamel MB. The effect of a web-based, patient-directed
					intervention on knowledge, discussion, and completion of a health care proxy. J
					Palliat Med. 2006 Dec;9(6):1320-8. PubMed PMID: 17187540.
		1			277: Sprague L. Personal health records: the people's choice? NHPF Issue Brief.
					2006 Nov 30;(820):1-13. PubMed PMID: 17146910.
	1				278: Conn J. For their eyes only. HHS keeping privacy meetings under wraps. Mod
					Healthc. 2006 Nov 6;36(44):19. PubMed PMID: 17128947.
	1				279: France FH, Bangels M, De Clercq E. Purposes of health identification cards
					and role of a secure access platform (Be-Health) in Belgium. Int J Med Inform.
					2007 Feb-Mar;76(2-3):84-8. Epub 2006 Nov 28. PubMed PMID: 17126596.
	1				280: Ruotsalainen P, Manning B. A notary archive model for secure preservation
					and distribution of electrically signed patient documents. Int J Med Inform. 2007
					May-Jun;76(5-6):449-53. Epub 2006 Nov 22. Review. PubMed PMID: 17118701.
	1				281: Buysse H, Van Maele G, De Moor G. Co-operation, interaction and
					information-sharing: from a paper-based Diabetes Pass to an electronic
					alternative. Stud Health Technol Inform. 2006;124:229-34. PubMed PMID: 17108530.
	1				282: Garde S, Hovenga E, Buck J, Knaup P. Ubiquitous information for ubiquitous
					computing: expressing clinical data sets with openEHR archetypes. Stud Health
					Technol Inform. 2006;124:215-20. PubMed PMID: 17108528.
	1				283: Hansen FO, Fensli R. Method for automatic escalation of access rights to the
					electronic health record. Stud Health Technol Inform. 2006;124:195-200. PubMed
					PMID: 17108525.
	1				284: Crespo Molina P, Angulo Fernández C, Maldonado Segura JA, Moner Cano D,
					Robles Viejo M. Non-invasive light-weight integration engine for building EHR
					from autonomous distributed systems. Stud Health Technol Inform. 2006;124:173-8.
					PubMed PMID: 17108522.
	1				285: Chen ES, Bakken S, Currie LM, Patel VL, Cimino JJ. An automated approach to
					studying health resource and infobutton use. Stud Health Technol Inform.
					2006;122:273-8. PubMed PMID: 17102263.
	1				286: Scott RE. e-Records in health--preserving our future. Int J Med Inform. 2007
					May-Jun;76(5-6):427-31. Epub 2006 Nov 13. PubMed PMID: 17097915.
	1				287: Bassinder J, Bali RK, Naguib R. Knowledge management and electronic care
					records: Incorporating social, legal and ethical issues. Stud Health Technol
					Inform. 2006;121:221-7. PubMed PMID: 17095821.
		1			288: Fisher B, Fitton R, Poirier C, Stables D. Patient record access--the time
					has come. Stud Health Technol Inform. 2006;121:162-7. PubMed PMID: 17095813.
	1				289: Lovis C, Spahni S, Cassoni N, Geissbuhler A. Comprehensive management of the
					access to the electronic patient record: towards trans-institutional networks.
					Int J Med Inform. 2007 May-Jun;76(5-6):466-70. Epub 2006 Nov 3. Review. PubMed
					PMID: 17084663.
		1			290: Becker MY. Information governance in NHS's NPfIT: a case for policy
					specification. Int J Med Inform. 2007 May-Jun;76(5-6):432-7. Epub 2006 Oct 27.
					Review. PubMed PMID: 17070728.
	1				291: Bakker AR. The need to know the history of the use of digital patient data,
					in particular the EHR. Int J Med Inform. 2007 May-Jun;76(5-6):438-41. Epub 2006
					Oct 25. Review. PubMed PMID: 17067851.
		1			292: Grant RW, Wald JS, Poon EG, Schnipper JL, Gandhi TK, Volk LA, Middleton B.
					Design and implementation of a web-based patient portal linked to an ambulatory
					care electronic health record: patient gateway for diabetes collaborative care.
					Diabetes Technol Ther. 2006 Oct;8(5):576-86. PubMed PMID: 17037972.
	1				293: Haugh R. Technology. IT gets HIPAA. Hosp Health Netw. 2006 Sep;80(9):14-5.
					PubMed PMID: 17036755.
	1				294: Rigby M, Budgen D, Turner M, Kotsiopoulos I, Brereton P, Keane J, Bennett K,
					Russell M, Layzell P, Zhu F. A data-gathering broker as a future-orientated
					approach to supporting EPR users. Int J Med Inform. 2007 Feb-Mar;76(2-3):137-44.
					Epub 2006 Sep 27. PubMed PMID: 17010664.
	1				295: Stead WW. Rethinking electronic health records to better achieve quality and
					safety goals. Annu Rev Med. 2007;58:35-47. Review. PubMed PMID: 16987082.
	1				296: Moor JH. Using genetic information while protecting the privacy of the soul.
					Ethics Inf Technol. 1999;1(4):257-63. PubMed PMID: 16986225.
	1				297: DeCew JW. Alternatives for protecting privacy while respecting patient care
					and public health needs. Ethics Inf Technol. 1999;1(4):249-55. PubMed PMID:
					16986224.
	1				298: DeCew JW. Privacy and policy for genetic research. Ethics Inf Technol.
					2004;6(1):5-14. PubMed PMID: 16969957.
	1				299: Raths D. Real solutions for RHIO problems. Pioneering data exchange groups
					seek sustainability by solving business problems for members. Healthc Inform.
					2006 Aug;23(8):26-9. PubMed PMID: 16948332.
	1				300: Conn J. Personal and (maybe) confidential. Questions over privacy, formats
					and definitions remain, but personal health records are on the way. Mod Healthc.
					2006 Jul 3-10;36(27):28-31. PubMed PMID: 16898550.
	1				301: Allen M. Protecting electronic data. Nurs Times. 2006 Jul
					11-17;102(28):20-1. PubMed PMID: 16869215.
	1				302: Disclosure. Subcommittee OKs records bill, without more privacy standards.
					AIDS Policy Law. 2006 Jun 16;21(12):5. PubMed PMID: 16869026.
	1				303: Scalise D. Technology. Which way RHIO? Hosp Health Netw. 2006 Jun;80(6):20,
					22. PubMed PMID: 16841377.
	1				304: Stoop AP, Bal R, Berg M. OZIS and the politics of safety: using ICT to
					create a regionally accessible patient medication record. Int J Med Inform. 2007
					Jun;76 Suppl 1:S229-35. Epub 2006 Jul 5. PubMed PMID: 16824793.
		1			305: Connecting patients, docs. Site offers medical data, physician access and
					more. Mod Healthc. 2006 Jun 5;Suppl:10. PubMed PMID: 16792226.
			1		306: Volk LA, Pizziferri L, Wald J, Bates DW. Patients' perceptions of a Web
					portal offering clinic messaging and personal health information. AMIA Annu Symp
					Proc. 2005:1147. PubMed PMID: 16779433; PubMed Central PMCID: PMC1560847.
		1			307: Tran DT, Zhang X, Stolyar A, Lober WB. Patient-centered design for a
					personal health record system. AMIA Annu Symp Proc. 2005:1140. PubMed PMID:
					16779426; PubMed Central PMCID: PMC1560647.
		1			308: Stolyar A, Lober WB, Drozd DR, Sibley J. Feasibility of data exchange with a
					Patient-centered Health Record. AMIA Annu Symp Proc. 2005:1123. PubMed PMID:
					16779410; PubMed Central PMCID: PMC1560649.
	1				309: Haras C, Sauquet D, Ameline P, Jaulent MC, Degoulet P. Patient data
					synchronization process in a continuity of care environment. AMIA Annu Symp Proc.
					2005:296-300. PubMed PMID: 16779049; PubMed Central PMCID: PMC1560702.
	1				310: Fioriglio G, Szolovits P. Copy fees and patients' rights to obtain a copy of
					their medical records: from law to reality. AMIA Annu Symp Proc. 2005:251-5.
					PubMed PMID: 16779040; PubMed Central PMCID: PMC1560890.
	1				311: Grogan J. EHRs and information availability: are you at risk? Health Manag
					Technol. 2006 May;27(5):16-8, 20. PubMed PMID: 16739432.
		1			312: Endsley S, Kibbe DC, Linares A, Colorafi K. An introduction to personal
					health records. Fam Pract Manag. 2006 May;13(5):57-62. PubMed PMID: 16736906.
	1				313: Ignagni K. A powerful ally. AHIP Cover. 2006 Mar-Apr;47(2):7. PubMed PMID:
					16700445.
	1				314: Raths D. Gateway to success. With consumers becoming more responsible for
					their healthcare choices, portals can help separate tech-savvy providers and
					payers from the competition. Healthc Inform. 2006 Apr;23(4):30-2, 34, 36. PubMed
					PMID: 16676640.
	1				315: DoBias M. Fighting for privacy. Protect patients in rush to health IT:
					coalition. Mod Healthc. 2006 Apr 10;36(15):14. PubMed PMID: 16669515.
	1				316: Conn J. The second wave. Report unveils another national IT plan. Mod
					Healthc. 2006 Apr 10;36(15):12-3. PubMed PMID: 16669513.
	1				317: Wilson-Steele G. Transforming healthcare through patient empowerment. Health
					Manag Technol. 2006 Apr;27(4):44, 42. PubMed PMID: 16629255.
	1				318: Parish C. Edging towards a brave new IT world. Nurs Stand. 2006 Mar
					15-21;20(27):15-6. PubMed PMID: 16566331.
	1				319: Griener G. Electronic health records as a threat to privacy. Health Law Rev.
					2005;14(1):14-7. PubMed PMID: 16538771.
		1			320: Glasper EA, Holmes CW, Brown KL, Newton J. Shared records: towards
					collaborative working with families. Paediatr Nurs. 2006 Feb;18(1):34-7. PubMed
					PMID: 16518952.
	1				321: Benaroia M, Elinson R, Zarnke K. Patient-directed intelligent and
					interactive computer medical history-gathering systems: a utility and feasibility
					study in the emergency department. Int J Med Inform. 2007 Apr;76(4):283-8. Epub
					2006 Feb 13. PubMed PMID: 16473548.
		1			322: Kimmel Z, Greenes RA, Liederman E. Personal health records. J Med Pract
					Manage. 2005 Nov-Dec;21(3):147-52. PubMed PMID: 16471387.
	1				323: Winickoff DE. Health-information altruists. N Engl J Med. 2006 Feb
					2;354(5):530-1; author reply 530-1. PubMed PMID: 16452571.
	1				324: Leviss J. Identity and access management: the starting point for a RHIO.
					Health Manag Technol. 2006 Jan;27(1):64, 63. PubMed PMID: 16444890.
	1				325: Sharpe VA. Privacy and security for electronic health records. Hastings Cent
					Rep. 2005 Nov-Dec;35(6):49. PubMed PMID: 16396204.
	1				326: Fortuit P. [Professional health cards (CPS): informatic health care system
					in France]. Ann Pharm Fr. 2005 Sep;63(5):350-5. French. PubMed PMID: 16385785.
	1				327: Standards for privacy of individually identifiable health information. HIPAA
					implementation. Kans Nurse. 2002 Jan;77(1):10-1. PubMed PMID: 16381381.
		1			328: Tang PC, Ash JS, Bates DW, Overhage JM, Sands DZ. Personal health records:
					definitions, benefits, and strategies for overcoming barriers to adoption. J Am
					Med Inform Assoc. 2006 Mar-Apr;13(2):121-6. Epub 2005 Dec 15. PubMed PMID:
					16357345; PubMed Central PMCID: PMC1447551.
	1				329: Staroselsky M, Volk LA, Tsurikova R, Pizziferri L, Lippincott M, Wald J,
					Bates DW. Improving electronic health record (EHR) accuracy and increasing
					compliance with health maintenance clinical guidelines through patient access and
					input. Int J Med Inform. 2006 Oct-Nov;75(10-11):693-700. Epub 2005 Dec 9. PubMed
					PMID: 16338169.
	1				330: Briggs B. Melding PACS and electronic records. Health Data Manag. 2005
					Nov;13(11):28-30, 32, 34 passim. PubMed PMID: 16335356.
		1			331: Hagland M. Patient to partner. Will PHRs change the physician-patient
					relationship? J AHIMA. 2005 Nov-Dec;76(10):38-40. PubMed PMID: 16333942.
		1			332: Wolter J, Friedman B. Health records for the people. Touting the benefits of
					the consumer-based personal health record. J AHIMA. 2005 Nov-Dec;76(10):28-32,
					quiz 35-6. PubMed PMID: 16333941.
	1				333: Robeznieks A. Demanding change. Brailer decries healthcare's 'broken,'
					inefficient system. Mod Healthc. 2005 Oct 3;35(40):39. PubMed PMID: 16273989.
	1				334: Overage JM. It's time for a health information revolution. Provider. 2005
					Jul;31(7):44-6. PubMed PMID: 16265837.
	1				335: Dimond B. Data protection rights and preserving confidentiality. Br J Nurs.
					2005 Sep 22-Oct 12;14(17):936-7. Review. PubMed PMID: 16224335.
	1				336: Mowery G. A patient's right of privacy in computerized pharmacy records.
					Univ Cincinnati Law Rev. 1998 Winter;66(2):697-746. PubMed PMID: 16211743.
			1		337: Whiddett R, Hunter I, Engelbrecht J, Handy J. Patients' attitudes towards
					sharing their health information. Int J Med Inform. 2006 Jul;75(7):530-41. Epub
					2005 Sep 28. PubMed PMID: 16198142.
	1				338: Johnston JW. Another "great idea". J Mich Dent Assoc. 2005 Aug;87(8):14.
					PubMed PMID: 16173340.
	1				339: Ho S. Nurses downplay the necessity of HIPAA. Nephrol News Issues. 2005
					Aug;19(9):28. PubMed PMID: 16173300.
	1				340: Halvorson GC. Wiring health care. Health Aff (Millwood). 2005
					Sep-Oct;24(5):1266-8. PubMed PMID: 16162571.
	1				341: Lowes R. Will this new initiative catch on? Med Econ. 2005 Jul 8;82(13):24,
					28. PubMed PMID: 16161831.
	1				342: Dalley A, Fulcher J, Bomba D, Lynch K, Feltham P. A technological model to
					define access to electronic clinical records. IEEE Trans Inf Technol Biomed. 2005
					Jun;9(2):289-90. PubMed PMID: 16138546.
	1				343: Gmelin M. [Avetana--data-management for preventive medicine]. Biomed Tech
					(Berl). 2005 Jul-Aug;50(7-8):238-40. German. PubMed PMID: 16117438.
		1			344: AHIMA e-HIM Personal Health Record Work Group. Practice brief. The role of
					the personal health record in the EHR. J AHIMA. 2005 Jul-Aug;76(7):64A-64D.
					PubMed PMID: 16097127.
	1				345: Sweeney JP, Portell KS, Houck JA, Smith RD, Mentel JJ. Patient note
					deidentification using a find-and-replace iterative process. J Healthc Inf Manag.
					2005 Summer;19(3):65-70. PubMed PMID: 16045086.
	1				346: van den Brink JL, Moorman PW, de Boer MF, Pruyn JF, Verwoerd CD, van Bemmel
					JH. Involving the patient: a prospective study on use, appreciation and
					effectiveness of an information system in head and neck cancer care. Int J Med
					Inform. 2005 Oct;74(10):839-49. PubMed PMID: 16043392.
	1				347: Lang B, Sänger S. [Evidence-based medicine for the public].
					Bundesgesundheitsblatt Gesundheitsforschung Gesundheitsschutz. 2005
					Jun;48(6):679-84. German. PubMed PMID: 15983845.
	1				348: Müller JH. [Telematics in the health system and data protection].
					Bundesgesundheitsblatt Gesundheitsforschung Gesundheitsschutz. 2005
					Jun;48(6):629-34. German. PubMed PMID: 15983837.
	1				349: Yoshihara H. [Clinical information system and regional cooperative
					medicine]. Nippon Ronen Igakkai Zasshi. 2005 May;42(3):302-5. Japanese. PubMed
					PMID: 15981653.
			1		350: Honeyman A, Cox B, Fisher B. Potential impacts of patient access to their
					electronic care records. Inform Prim Care. 2005;13(1):55-60. PubMed PMID:
					15949176.
	1				351: Castillo J. Technology doesn't have to thwart patient autonomy. Nephrol News
					Issues. 2005 May;19(6):51. PubMed PMID: 15945228.
	1				352: Rogoski RR. Right on target. A rural hospital gives its physicians remote
					access to patient data with an SSL VPN. Health Manag Technol. 2005
					May;26(5):36-7. PubMed PMID: 15932072.
		1			353: Waegemann CP. Closer to reality. Personal health records represent a step in
					the right direction for interoperability of healthcare IT systems and
					accessibility of patient data. Health Manag Technol. 2005 May;26(5):16, 18.
					PubMed PMID: 15932068.
		1			354: Burrington-Brown J. The power of patient access. J AHIMA. 2005
					May;76(5):58-9. PubMed PMID: 15931911.
	1				355: Slaymaker MA, Politou E, Power DJ, Lloyd S, Simpson AC. Security aspects of
					Grid-based digital mammography. Methods Inf Med. 2005;44(2):207-10. PubMed PMID:
					15924177.
	1				356: Naqvi S, Riguidel M, Demeure I. Security architecture for health grid using
					ambient intelligence. Methods Inf Med. 2005;44(2):202-6. PubMed PMID: 15924176.
	1				357: Seitz L, Pierson JM, Brunie L. Encrypted storage of medical data on a grid.
					Methods Inf Med. 2005;44(2):198-201. PubMed PMID: 15924175.
	1				358: Kalra D, Singleton P, Milan J, Mackay J, Detmer D, Rector A, Ingram D.
					Security and confidentiality approach for the Clinical E-Science Framework
					(CLEF). Methods Inf Med. 2005;44(2):193-7. PubMed PMID: 15924174.
	1				359: Erlen JA. HIPAA--Implications for research. Orthop Nurs. 2005
					Mar-Apr;24(2):139-42. PubMed PMID: 15902013.
		1			360: Frich JC, Fugelli P. [Should patients be allowed to make notes in own
					medical records?]. Tidsskr Nor Laegeforen. 2005 Apr 7;125(7):918. Norwegian.
					PubMed PMID: 15815746.
	1				361: Berberabe T. Information: it's better when you share. Manag Care. 2005
					Feb;14(2):30, 35-7. PubMed PMID: 15782846.
	1				362: Korpman RA. Health plans: leaders or followers in the new information age?
					AHIP Cover. 2005 Jan-Feb;46(1):32-4, 36. PubMed PMID: 15776763.
	1				363: Van Beusekom M. The future is in the cards. Building continues on the
					foundation Peter Velez has formed for patient-controlled medical records. Healthc
					Inform. 2005 Feb;22(2):70, 72. PubMed PMID: 15759775.
	1				364: Istepanian R, Philip N, Wang XH, Laxminarayan S. Non-telephone healthcare:
					the role of 4G and emerging mobile systems for future m-health systems. Stud
					Health Technol Inform. 2004;103:465-70. PubMed PMID: 15747957.
	1				365: Ruotsalainen P. Security requirements in EHR systems and archives. Stud
					Health Technol Inform. 2004;103:453-8. PubMed PMID: 15747955.
	1				366: Pommerening K, Reng M. Secondary use of the EHR via pseudonymisation. Stud
					Health Technol Inform. 2004;103:441-6. PubMed PMID: 15747953.
	1				367: Pharow P, Blobel B. Security infrastructure services for electronic archives
					and electronic health records. Stud Health Technol Inform. 2004;103:434-40.
					PubMed PMID: 15747952.
	1				368: Nordberg R. Policy management and access control in practice. Stud Health
					Technol Inform. 2004;103:428-33. PubMed PMID: 15747951.
	1				369: Louwerse K. Access control management in practical settings. Stud Health
					Technol Inform. 2004;103:424-7. PubMed PMID: 15747950.
	1				370: Defteraios S, Lambrinoudakis C, Gritzalis D. High level security policies
					for health: from theory to practice. Stud Health Technol Inform. 2004;103:416-23.
					PubMed PMID: 15747949.
	1				371: Amatayakul M. Making amendments meaningful. J AHIMA. 2005 Feb;76(2):60-1.
					PubMed PMID: 15739957.
	1				372: Pieper B. Administrative safeguards required under the HIPAA security rule.
					Optometry. 2005 Feb;76(2):128-32. PubMed PMID: 15732630.
	1				373: Willner S. Can you manage managed care? J AHIMA. 2001 Jul-Aug;72(7):72-4,
					76-7. PubMed PMID: 15724372.
	1				374: Smits S. Introduction to industrial perspectives: eHealth systems, past
					experiences and future prospects. Stud Health Technol Inform. 2004;100:230-2.
					PubMed PMID: 15718583.
	1				375: Eklund B, Joustra-Enquist I. Sustains--direct access for the patient to the
					medical record over the Internet. Stud Health Technol Inform. 2004;100:182-9.
					PubMed PMID: 15718578.
	1				376: Beardwood JP, Kerr JA. Coming soon to a health sector near you: an advance
					look at the new Ontario Personal Health Information Protection Act (PHIPA): part
					II. Healthc Q. 2005;8(1):76-83. PubMed PMID: 15715338.
			1		377: Winkelman WJ, Leonard KJ, Rossos PG. Patient-perceived usefulness of online
					electronic medical records: employing grounded theory in the development of
					information and communication technologies for use by patients living with
					chronic illness. J Am Med Inform Assoc. 2005 May-Jun;12(3):306-14. Epub 2005 Jan
					31. PubMed PMID: 15684128; PubMed Central PMCID: PMC1090462.
	1				378: Erlen JA. HIPAA--clinical and ethical considerations for nurses. Orthop
					Nurs. 2004 Nov-Dec;23(6):410-3. PubMed PMID: 15682885.
		1			379: Friedman B. Health records get personal: a technology outlook for consumer
					access to personal health information. J AHIMA. 2005 Jan;76(1):42-5; quiz 47-8.
					PubMed PMID: 15675766.
	1				380: Macnaughton RJ, Evans HM. Medical humanities and medical informatics: an
					unlikely alliance? Is there a role for patients' voices in the modern case
					record? Med Humanit. 2004 Dec;30(2):57-8. PubMed PMID: 15675068.
		1			381: Eveillard P. [The electronic personal health record: the spirit of the law
					of March 4, 2002]. Rev Prat. 2004 Nov 15;54(17):1861-4. Review. French. PubMed
					PMID: 15655907.
	1				382: Schleyer TK. Should dentistry be part of the National Health Information
					Infrastructure? J Am Dent Assoc. 2004 Dec;135(12):1687-95. PubMed PMID: 15646601.
	1				383: Strong authentication: knowing who's accessing your doctor portal. Internet
					Healthc Strateg. 2004 Nov;6(11):4-6. PubMed PMID: 15603211.
	1				384: Blobel B. Architecture and tools for open, interoperable and portable EHRs.
					Stud Health Technol Inform. 2003;97:25-33. PubMed PMID: 15537227.
			1		385: Report on attitudes about personal health records. Internet Healthc Strateg.
					2004 Sep;6(9):10-1. PubMed PMID: 15526437.
	1				386: Pawelski LA. A dissenting voice regarding mandated electronic medical
					records. MedGenMed. 2004 Aug 20;6(3):31; author reply 32. PubMed PMID: 15520655;
					PubMed Central PMCID: PMC1435616.
	1				387: Bignell M. Is politics good for medicine? MedGenMed. 2004 Aug 20;6(3):30;
					author reply 32. PubMed PMID: 15520654; PubMed Central PMCID: PMC1435626.
	1				388: Shoup K. Patient as gatekeeper: electronic medical records. MedGenMed. 2004
					Aug 20;6(3):29; author reply 32. PubMed PMID: 15520653; PubMed Central PMCID:
					PMC1435632.
			1		389: Pyper C, Amery J, Watson M, Crook C. Access to electronic health records in
					primary care-a survey of patients' views. Med Sci Monit. 2004 Nov;10(11):SR17-22.
					Epub 2004 Oct 26. PubMed PMID: 15507869.
		1			390: Uckert F, Görz M, Ataian M, Prokosch HU. Akteonline-an electronic healthcare
					record as a medium for information and communication. Stud Health Technol Inform.
					2002;90:293-7. PubMed PMID: 15460705.
	1				391: Kohn D. When the writ hits the fan: the importance of managing electronic
					health records as business documents. J AHIMA. 2004 Sep;75(8):40-4. PubMed PMID:
					15455568.
	1				392: Barmettler J, Bauer JC. Protecting the wave of the future: establishing
					security for the electronic health record. J AHIMA. 2004 Sep;75(8):24-9; quiz
					33-4. PubMed PMID: 15455566.
	1				393: Wells B. Privacy of pharmacy prescription records. CMAJ. 2004 Sep
					28;171(7):711-2; author reply 712. PubMed PMID: 15451823; PubMed Central PMCID:
					PMC517842.
	1				394: Kalb C. Get ready for e-medicine. Newsweek. 2004 Aug 9;144(6):53-4. PubMed
					PMID: 15449504.
	1				395: Nelson N. Solving the remote access challenge. Off-site access to clinical
					information brings multiple benefits to one cardiology group. Healthc Inform.
					2004 Aug;21(8):40. PubMed PMID: 15373304.
	1				396: Zurita L, Nøhr C. Patient opinion--EHR assessment from the users
					perspective. Stud Health Technol Inform. 2004;107(Pt 2):1333-6. PubMed PMID:
					15361031.
		1			397: Wald JS, Middleton B, Bloom A, Walmsley D, Gleason M, Nelson E, Li Q,
					Epstein M, Volk L, Bates DW. A patient-controlled journal for an electronic
					medical record: issues and challenges. Stud Health Technol Inform. 2004;107(Pt
					2):1166-70. PubMed PMID: 15360996.
	1				398: Mendelson D. Electronic medical records: perils of outsourcing and the
					privacy act 1988 (CTH). J Law Med. 2004 Aug;12(1):8-13. PubMed PMID: 15359545.
	1				399: Jacobi E, Kaluscha R. [The patient's signature of the physician's report at
					discharge from rehabilitation]. Rehabilitation (Stuttg). 2004 Aug;43(4):199-208.
					German. PubMed PMID: 15318288.
			1		400: Hassol A, Walker JM, Kidder D, Rokita K, Young D, Pierdon S, Deitz D, Kuck
					S, Ortiz E. Patient experiences and attitudes about access to a patient
					electronic health care record and linked web messaging. J Am Med Inform Assoc.
					2004 Nov-Dec;11(6):505-13. Epub 2004 Aug 6. PubMed PMID: 15299001; PubMed Central
					PMCID: PMC524631.
			1		401: Evaluating patient access to electronic health records. Internet Healthc
					Strateg. 2004 Jun;6(6):4-6. PubMed PMID: 15293414.
		1			402: Patients accessing Web-based medical records. Internet Healthc Strateg. 2004
					Jun;6(6):1-4. PubMed PMID: 15293413.
	1				403: Winkelman WJ. Reconciling the patient's role in the improvement of health
					outcomes: medical informatics' newest frontier. J Med Internet Res. 2004 May
					20;6(2):e14. PubMed PMID: 15249263; PubMed Central PMCID: PMC1550599.
				1	404: Ross SE, Moore LA, Earnest MA, Wittevrongel L, Lin CT. Providing a web-based
					online medical record with electronic communication capabilities to patients with
					congestive heart failure: randomized trial. J Med Internet Res. 2004 May
					14;6(2):e12. PubMed PMID: 15249261; PubMed Central PMCID: PMC1550594.
	1				405: Greenough A, Graham H. Protecting and using patient information: the role of
					the Caldicott Guardian. Clin Med. 2004 May-Jun;4(3):246-9. Review. PubMed PMID:
					15244359.
	1				406: Omatsu M, Tachibana H, Umeda T. [Development of electronic medical recording
					system for clinics using the internet based on patient participation in pursuit
					of NBM]. Nippon Hoshasen Gijutsu Gakkai Zasshi. 2004 Jun;60(6):818-28. Japanese.
					PubMed PMID: 15220870.
				1	407: Earnest MA, Ross SE, Wittevrongel L, Moore LA, Lin CT. Use of a
					patient-accessible electronic medical record in a practice for congestive heart
					failure: patient and physician experiences. J Am Med Inform Assoc. 2004
					Sep-Oct;11(5):410-7. Epub 2004 Jun 7. PubMed PMID: 15187074; PubMed Central
					PMCID: PMC516248.
	1				408: Versel N. Patient histories: how computers help. Med Econ. 2004 May
					7;81(9):TCP15-8. PubMed PMID: 15164639.
	1				409: Stanton J. HIPAA: the critical role of identity and access management. J
					Healthc Inf Manag. 2004 Spring;18(2):38-43. PubMed PMID: 15162717.
	1				410: Mikels D. Privacy: after the compliance date. J Healthc Inf Manag. 2004
					Spring;18(2):34-7. PubMed PMID: 15162716.
	1				411: Reuss E, Menozzi M, Büchi M, Koller J, Krueger H. Information access at the
					point of care: what can we learn for designing a mobile CPR system? Int J Med
					Inform. 2004 May;73(4):363-9. PubMed PMID: 15135755.
	1				412: Viviani R, Fischer J, Spitzer M, Freudenmann RW. [A security protocol for
					the exchange of personal medical data via Internet: monitoring treatment and drug
					effects]. Gesundheitswesen. 2004 Apr;66(4):232-9. German. PubMed PMID: 15100939.
	1				413: Weymier RE. Small practice advice: evaluate all options before you go
					electronic. Physician Exec. 2004 Mar-Apr;30(2):56-9. PubMed PMID: 15085675.
	1				414: Drazen E, Hansen J. The electronic patient safety net: the digital
					transformation of patient care. Healthplan. 2004 Mar-Apr;45(2):52-6. PubMed PMID:
					15079977.
	1				415: Bakker A. Digest of the discussion group sessions. Realising Security of the
					Electronic Record. Int J Med Inform. 2004 Mar 31;73(3):325-31. PubMed PMID:
					15066567.
	1				416: Takeda H, Matsumura Y, Kuwata S, Nakano H, Shanmai J, Qiyan Z, Yufen C,
					Kusuoka H, Matsuoka M. An assessment of PKI and networked electronic patient
					record system: lessons learned from real patient data exchange at the platform of
					OCHIS (Osaka Community Healthcare Information System). Int J Med Inform. 2004 Mar
					31;73(3):311-6. PubMed PMID: 15066564.
	1				417: Gritzalis D, Lambrinoudakis C. A security architecture for interconnecting
					health information systems. Int J Med Inform. 2004 Mar 31;73(3):305-9. PubMed
					PMID: 15066563.
	1				418: Ruotsalainen P. A cross-platform model for secure Electronic Health Record
					communication. Int J Med Inform. 2004 Mar 31;73(3):291-5. PubMed PMID: 15066561.
	1				419: Reni G, Molteni M, Arlotti S, Pinciroli F. Chief medical officer actions on
					information security in an Italian rehabilitation centre. Int J Med Inform. 2004
					Mar 31;73(3):271-9. PubMed PMID: 15066558.
	1				420: Bakker A. Access to EHR and access control at a moment in the past: a
					discussion of the need and an exploration of the consequences. Int J Med Inform.
					2004 Mar 31;73(3):267-70. PubMed PMID: 15066557.
	1				421: Scott RE, Jennett P, Yeo M. Access and authorisation in a Glocal e-Health
					Policy context. Int J Med Inform. 2004 Mar 31;73(3):259-66. PubMed PMID:
					15066556.
	1				422: Blobel B. Authorisation and access control for electronic health record
					systems. Int J Med Inform. 2004 Mar 31;73(3):251-7. PubMed PMID: 15066555.
	1				423: Allaert FA, Le Teuff G, Quantin C, Barber B. The legal acknowledgement of
					the electronic signature: a key for a secure direct access of patients to their
					computerised medical record. Int J Med Inform. 2004 Mar 31;73(3):239-42. PubMed
					PMID: 15066553.
	1				424: France FH. Security of health care records in Belgium. Application in a
					University Hospital. Int J Med Inform. 2004 Mar 31;73(3):235-8. PubMed PMID:
					15066552.
	1				425: Bakker AR. The evolution of Health Information Systems, security in practice
					and open issues. Stud Health Technol Inform. 2003;96:15-20. PubMed PMID:
					15061520.
	1				426: De Meyer F, Claerhout B, De Moor GJ. The PRIDEH project: taking up privacy
					protection services in e-health. Stud Health Technol Inform. 2002;93:171-7.
					PubMed PMID: 15058428.
		1			427: Patient health records may become a communications hub between providers and
					patients. Internet Healthc Strateg. 2004 Feb;6(2):8-10. PubMed PMID: 15007850.
	1				428: Nair K, Willison D, Holbrook A, Keshavjee K. Patients' consent preferences
					regarding the use of their health information for research purposes: a
					qualitative study. J Health Serv Res Policy. 2004 Jan;9(1):22-7. PubMed PMID:
					15006236.
	1				429: Reid J. Key part of reform. Health Estate. 2004 Feb;58(2):33. PubMed PMID:
					14997790.
	1				430: Zoutman DE, Ford BD, Bassili AR. The confidentiality of patient and
					physician information in pharmacy prescription records. CMAJ. 2004 Mar
					2;170(5):815-6. PubMed PMID: 14993178; PubMed Central PMCID: PMC343857.
	1				431: Garner JC. Final HIPAA security regulations: a review. Manag Care Q. 2003
					Summer;11(3):15-27. PubMed PMID: 14983648.
	1				432: Roth J. Getting "hip" to other privacy laws. 1. J AHIMA. 2004
					Feb;75(2):50-2. PubMed PMID: 14981855.
	1				433: Harrison J, Booth N. Applying new thinking from the linked and emerging
					fields of digital identity and privacy to information governance in health
					informatics. Inform Prim Care. 2003;11(4):223-8. PubMed PMID: 14980062.
			1		434: Pyper C, Amery J, Watson M, Crook C. Patients' experiences when accessing
					their on-line electronic patient records in primary care. Br J Gen Pract. 2004
					Jan;54(498):38-43. PubMed PMID: 14965405; PubMed Central PMCID: PMC1314776.
	1				435: Robling MR, Hood K, Houston H, Pill R, Fay J, Evans HM. Public attitudes
					towards the use of primary care patient record data in medical research without
					consent: a qualitative study. J Med Ethics. 2004 Feb;30(1):104-9. PubMed PMID:
					14872086; PubMed Central PMCID: PMC1757117.
	1				436: Joch A. 3 keys to security. Hosp Health Netw. 2004 Jan;78(1):40-4, 2. PubMed
					PMID: 14768450.
	1				437: Beats J, Brouch K, Bugdanowitz L, Johnson M, Korn-Smith N, Lucci S, Oachs P,
					Rhodes H, Rhodes S, Schnitzer G, Sweet D, Taylor C, Tessier C, Weber J, Weight J,
					Wieczorek M. Your guide to implementing the EHR. AHIMA work groups deliver best
					practices. J AHIMA. 2004 Jan;75(1):26-31. PubMed PMID: 14748226.
	1				438: Kallepalli VN, Ehikioya SA, Camorlinga S, Rueda JA. Security middleware
					infrastructure for DICOM images in health information systems. J Digit Imaging.
					2003 Dec;16(4):356-64. Epub 2004 Jan 30. PubMed PMID: 14747934.
	1				439: Halsted MJ, Perry LA, Cripe TP, Collins MH, Jakobovits R, Benton C, Halsted
					DG. Improving patient care: the use of a digital teaching file to enhance
					clinicians' access to the intellectual capital of interdepartmental conferences.
					AJR Am J Roentgenol. 2004 Feb;182(2):307-9. Review. PubMed PMID: 14736651.
				1	440: Ross S, Lin CT. A randomized controlled trial of a patient-accessible
					electronic medical record. AMIA Annu Symp Proc. 2003:990. PubMed PMID: 14728493;
					PubMed Central PMCID: PMC1480093.
			1		441: Dorr DA, Rowan B, Weed M, James B, Clayton P. Physicians' attitudes
					regarding patient access to electronic medical records. AMIA Annu Symp Proc.
					2003:832. PubMed PMID: 14728337; PubMed Central PMCID: PMC1480195.
	1				442: Do N, Marinkovich A, Koisch J, Wheeler G. Electronic access to care system:
					improving patient's access to clinical information through an Interactive Voice
					Response (IVR) system and Web portal. AMIA Annu Symp Proc. 2003:830. PubMed PMID:
					14728335; PubMed Central PMCID: PMC1480081.
	1				443: Lüthi U. [Information and communication technology. Patient--electronically
					connected]. Krankenpfl Soins Infirm. 2003;96(12):20-2. German. PubMed PMID:
					14710602.
		1			444: De Clercq PA, Hasman A, Wolffenbuttel BH. A consumer health record for
					supporting the patient-centered management of chronic diseases. Med Inform
					Internet Med. 2003 Jun;28(2):117-27. PubMed PMID: 14692588.
	1				445: Blobel B, Nordberg R. Privilege management and access control in Shared Care
					IS and EHR. Stud Health Technol Inform. 2003;95:251-6. PubMed PMID: 14663995.
	1				446: Nisand G, Allaert FA, Brézillon R, Isphording W, Roeslin N. Improving
					computer security by health smart card. Stud Health Technol Inform.
					2003;95:176-81. PubMed PMID: 14663983.
	1				447: Jones R, Cawsey A, Bental D, Pearson J. How should we evaluate patient
					access to their own records? An example with cancer patients in Scotland. Stud
					Health Technol Inform. 2003;95:152-7. PubMed PMID: 14663979.
	1				448: Azzini I, Falavigna D, Giorgino T, Gretter R, Quaglini S, Rognoni C,
					Stefanelli M. Automated spoken dialog system for home care and data acquisition
					from chronic patients. Stud Health Technol Inform. 2003;95:146-51. PubMed PMID:
					14663978.
	1				449: Georgiadis CK, Baltatzis J, Pangalos GI. Programming secure mobile agents in
					healthcare environments using role-based permissions. Stud Health Technol Inform.
					2003;95:136-40. PubMed PMID: 14663976.
	1				450: Costa C, Oliveira JL, Silva A, Ribeiro VG. A new concept for an integrated
					Healthcare Access Model. Stud Health Technol Inform. 2003;95:101-6. PubMed PMID:
					14663970.
	1				451: Coiera E, Clarke R. e-Consent: The design and implementation of consumer
					consent mechanisms in an electronic environment. J Am Med Inform Assoc. 2004
					Mar-Apr;11(2):129-40. Epub 2003 Dec 7. PubMed PMID: 14662803; PubMed Central
					PMCID: PMC353020.
	1				452: Blair J. EHR trends and challenges. MRI's survey finds workflow and record
					access among top IT-manager concerns. Healthc Inform. 2003 Nov;20(11):56-8.
					PubMed PMID: 14649092.
	1				453: Jones TM. Patient participation in EHR benefits. Health Manag Technol. 2003
					Oct;24(10):64, 63. PubMed PMID: 14535127.
		1			454: Foster E, Miller H, Partin M, Lockshaw J, Fogelman A, Folz-Murphy N, Harris
					CM. Online records serve patients, clinicians, and HIM. J AHIMA. 2003
					Sep;74(8):34-7; quiz 39-40. PubMed PMID: 14515517.
		1			455: Innes M, Ward L. Sharing patient information electronically throughout NHS:
					patients must be involved too. BMJ. 2003 Sep 13;327(7415):623. PubMed PMID:
					12969952; PubMed Central PMCID: PMC194105.
		1			456: Langton A. Sharing patient information electronically throughout NHS: change
					of culture is needed. BMJ. 2003 Sep 13;327(7415):622-3. PubMed PMID: 12969947;
					PubMed Central PMCID: PMC194130.
	1				457: Applying for registration under the Data Protection Act, 1988. Guidance
					notes for dental practices. J Ir Dent Assoc. 2003;49(2):54-5. PubMed PMID:
					12961961.
		1			458: Bedford H, Chalmers J. A new vision for maternity records in Scotland: the
					Scottish Woman-Held Maternity Record (SWHMR) project and the electronic Scottish
					Woman-Held Maternity Record (eSWHMR) project. Journal (Inst Health Rec Inf
					Manag). 2003 Jun;44(2):21-4. PubMed PMID: 12868222.
	1				459: Kurtz G. EMR confidentiality and information security. J Healthc Inf Manag.
					2003 Summer;17(3):41-8. PubMed PMID: 12858596.
	1				460: Marietti C. Collaborative health records. Power in partnerships. Healthc
					Inform. 2002 Feb;19(2):29-30. PubMed PMID: 12827796.
	1				461: Sullivan AC. Connected EMRs yield measurable ROI. Access to clinical data
					enterprisewide saves time, staff, hospital days, and errors. Healthc Inform. 2002
					May;19(5):65-6. PubMed PMID: 12827770.
	1				462: Briggs B. Electronic records. Protection on the road to patient safety.
					Health Data Manag. 2003 May;11(5):34-8, 40. PubMed PMID: 12762281.
	1				463: Sobel R. No privacy for all? Serious failings in the HHS medical records
					regulations. J Biolaw Bus. 2002;5(2):45-8. PubMed PMID: 12739546.
	1				464: Baker LH, Reifsteck SW, Mann WR. Connected: communication skills for nurses
					using the electronic medical record. Nurs Econ. 2003 Mar-Apr;21(2):85-8. PubMed
					PMID: 12739199.
	1				465: Miller DW Jr. Prenatal care: a strategic first step toward EMR acceptance. J
					Healthc Inf Manag. 2003 Spring;17(2):47-50. PubMed PMID: 12698913.
	1				466: Uckert F, Ataian M, Görz M, Prokosch HU. Functions of an electronic health
					record. Int J Comput Dent. 2002 Apr-Jul;5(2-3):125-32. English, German. PubMed
					PMID: 12680044.
	1				467: Dietzel GT. Challenges of telematics and telemedicine for health care: from
					e-Europe 2002 to the electronic health passport. Int J Comput Dent. 2002
					Apr-Jul;5(2-3):107-14. English, German. PubMed PMID: 12680041.
	1				468: Nickelson DE, Steiner JE Jr, Mehta N. Privacy protection for your patients:
					understanding the federal requirements. Cleve Clin J Med. 2003 Mar;70(3):182,
					184-6, 189-90. PubMed PMID: 12678208.
	1				469: Bradburn NM. Medical privacy and research. J Legal Stud. 2001
					Jun;30(2):687-701. PubMed PMID: 12656089.
	1				470: Koetting M. Comments on privacy and medicine. J Legal Stud. 2001
					Jun;30(2):703-7. PubMed PMID: 12656088.
	1				471: Whitfield L. e-novation. For your eyes only. Health Serv J. 2003 Jan
					16;113(5838):suppl 9. PubMed PMID: 12630423.
	1				472: Chasteen JE, Murphy G, Forrey A, Heid D. The Health Insurance Portability
					and Accountability Act: practice of dentistry in the United States: privacy and
					confidentiality. J Contemp Dent Pract. 2003 Feb 15;4(1):59-70. PubMed PMID:
					12595934.
	1				473: Willison DJ, Keshavjee K, Nair K, Goldsmith C, Holbrook AM; Computerization
					of Medical Practices for the Enhancement of Therapeutic Effectiveness
					investigators. Patients' consent preferences for research uses of information in
					electronic medical records: interview and survey data. BMJ. 2003 Feb
					15;326(7385):373. PubMed PMID: 12586673; PubMed Central PMCID: PMC148897.
	1				474: Schärer LO, Hartweg V, Valerius G, Graf M, Hoern M, Biedermann C, Walser S,
					Boensch A, Dittmann S, Forsthoff A, Hummel B, Grunze H, Walden J. Life charts on
					a palmtop computer: first results of a feasibility study with an electronic diary
					for bipolar patients. Bipolar Disord. 2002;4 Suppl 1:107-8. PubMed PMID:
					12479693.
	1				475: Cimino JJ, Patel VL, Kushniruk AW. The patient clinical information system
					(PatCIS): technical solutions for and experience with giving patients access to
					their electronic medical records. Int J Med Inform. 2002 Dec 18;68(1-3):113-27.
					PubMed PMID: 12467796.
	1				476: Hasman A. Medical informatics: quo vadis? Int J Med Inform. 2002 Nov
					20;66(1-3):113-20. PubMed PMID: 12453565.
	1				477: Fieschi M. Information technology is changing the way society sees health
					care delivery. Int J Med Inform. 2002 Nov 20;66(1-3):85-93. PubMed PMID:
					12453562.
	1				478: Gell G. Safe, controllable technology? Int J Med Inform. 2002 Nov
					20;66(1-3):69-73. PubMed PMID: 12453560.
	1				479: Kaiser J. Biobanks. Population databases boom, from Iceland to the U.S.
					Science. 2002 Nov 8;298(5596):1158-61. PubMed PMID: 12424349.
	1				480: HHS publishes final privacy modifications. Health Care Law Mon. 2002
					Oct:15-9. PubMed PMID: 12420395.
	1				481: Berger E. Attitudes to privacy, health records and interconnection:
					implications for healthcare organizations. Hosp Q. 2002 Summer;5(4):40-5, 2.
					PubMed PMID: 12357571.
	1				482: Web-based patient access to records at Geisinger. Internet Healthc Strateg.
					2002 Sep;4(9):5-6. PubMed PMID: 12243067.
	1				483: Klein-Fedyshin MS. Consumer Health Informatics--integrating patients,
					providers, and professionals online. Med Ref Serv Q. 2002 Fall;21(3):35-50.
					PubMed PMID: 12238015.
	1				484: Fineberg AD. The Personal Information Protection and Electronic Documents
					Act: physician prescription data and Canadian health system reviews. Health Law
					Can. 2002 Aug;23(1):1-10. PubMed PMID: 12235984.
	1				485: American Health Information Management Association. National healthcare
					information infrastructure. J AHIMA. 2002 Sep;73(8):32-3. PubMed PMID: 12233206.
			1		486: Pyper C, Amery J, Watson M, Crook C, Thomas B. Patients' access to their
					online electronic health records. J Telemed Telecare. 2002;8 Suppl 2:103-5.
					PubMed PMID: 12217158.
	1				487: Ruland CM, Bakken S. Representing patient preference-related concepts for
					inclusion in electronic health records. J Biomed Inform. 2001 Dec;34(6):415-22.
					PubMed PMID: 12198761.
	1				488: Moody M. HIPAA strengthens business case for electronic report distribution
					systems. J Healthc Inf Manag. 2002 Summer;16(3):47-51. PubMed PMID: 12119846.
		1			489: Gómez EJ, Cáceres C, López D, Del Pozo F. A web-based self-monitoring system
					for people living with HIV/AIDS. Comput Methods Programs Biomed. 2002
					Jul;69(1):75-86. PubMed PMID: 12088595.
	1				490: Sausser GD. Use of PDAs in health care poses risks and rewards. Healthc
					Financ Manage. 2002 May;56(5):86, 88. PubMed PMID: 12013648.
	1				491: Proposed privacy rule changes announced. Healthc Leadersh Manag Rep. 2002
					Mar;10(3):12-3. PubMed PMID: 12013633.
	1				492: Thieleman W. A patient-friendly approach to the record amendment process. J
					AHIMA. 2002 May;73(5):44-7; quiz 49-50. PubMed PMID: 12004545.
	1				493: Vogel G. Population studies. U.K.'s mass appeal for disease insights.
					Science. 2002 May 3;296(5569):824. PubMed PMID: 11988543.
	1				494: Rosati KB. HIPAA privacy: the compliance challenges ahead. J Health Law.
					2002 Winter;35(1):45-82. PubMed PMID: 11974522.
	1				495: Guglielmo WJ. Say, can I get glossies of my colonoscopy? New services keep
					digital archives of your medical tests. Newsweek. 2002 Apr 22;139(16):72. PubMed
					PMID: 11974397.
	1				496: Schwartz PM. Privacy and the economics of personal health care information.
					Tex Law Rev. 1997 Nov;76(1):1-75. PubMed PMID: 11913433.
	1				497: Lee D. Electronic health records. Br J Perioper Nurs. 2001 Nov;11(11):483.
					PubMed PMID: 11892557.
			1		498: Masys D, Baker D, Butros A, Cowles KE. Giving patients access to their
					medical records via the internet: the PCASSO experience. J Am Med Inform Assoc.
					2002 Mar-Apr;9(2):181-91. PubMed PMID: 11861633; PubMed Central PMCID: PMC344575.
			1
					499: Kim MI, Johnson KB. Personal health records: evaluation of functionality and
					utility. J Am Med Inform Assoc. 2002 Mar-Apr;9(2):171-80. PubMed PMID: 11861632;
					PubMed Central PMCID: PMC344574.
	1				500: Terry NP. An eHealth diptych: the impact of privacy regulation on medical
					error and malpractice litigation. Am J Law Med. 2001;27(4):361-419. PubMed PMID:
					11837142.
	1				501: Take two aspirins and e-mail me in the morning. Consum Rep. 2002
					Jan;67(1):60-1. PubMed PMID: 11771559.
	1				502: Purcell A. The electronic health record files 2 computers. E-health, patient
					empowerment and the cultural change. Journal (Inst Health Rec Inf Manag). 2001
					Sep;42(3):18-26. PubMed PMID: 11762285.
	1				503: Ilioudis C, Pangalos G. A framework for an institutional high level security
					policy for the processing of medical data and their transmission through the
					Internet. J Med Internet Res. 2001 Apr-Jun;3(2):E14. PubMed PMID: 11720956;
					PubMed Central PMCID: PMC1761901.
	1				504: Fairweather NB, Rogerson S. A moral approach to electronic patient records.
					Med Inform Internet Med. 2001 Jul-Sep;26(3):219-34. PubMed PMID: 11706931.
			1		505: Denton IC. Will patients use electronic personal health records? Responses
					from a real-life experience. J Healthc Inf Manag. 2001 Fall;15(3):251-9. PubMed
					PMID: 11642143.
	1				506: Goldberg HS, Morales A, Gottlieb L, Meador L, Safran C. Reinventing
					patient-centered computing for the twenty-first century. Stud Health Technol
					Inform. 2001;84(Pt 2):1455-8. PubMed PMID: 11604967.
		1			507: de Clercq PA, Hasman A, Wolffenbuttel BH. Design of a consumer health record
					for supporting the patient-centered management of chronic diseases. Stud Health
					Technol Inform. 2001;84(Pt 2):1445-9. PubMed PMID: 11604965.
		1			508: Munir S, Boaden R. Patient empowerment and the electronic health record.
					Stud Health Technol Inform. 2001;84(Pt 1):663-5. PubMed PMID: 11604820.
	1				509: D'Alessandro DM, Dosa NP. Empowering children and families with information
					technology. Arch Pediatr Adolesc Med. 2001 Oct;155(10):1131-6. PubMed PMID:
					11576008.
	1				510: CareGroup site takes some of the administrative hassle out of healthcare.
					Internet Healthc Strateg. 2001 Jul;3(7):4-6. PubMed PMID: 11450572.
	1				511: Heart center boosts outcomes with new profiling tool. Clin Resour Manag.
					2001 Jun;2(6):91-6, 81. PubMed PMID: 11446248.
	1				512: Goldstein D. Digital tips for the medical E-customer. Manag Care Interface.
					2001 Jun;14(6):42-3. PubMed PMID: 11432150.
		1			513: Jones R. Patient access to records must be acceptable to both parties. BMJ.
					2001 Jun 2;322(7298):1368-9. PubMed PMID: 11409406; PubMed Central PMCID:
					PMC1120440.
	1				514: Williams RW. Hospice care of the future ... now. Am J Hosp Palliat Care.
					2001 Jan-Feb;18(1):17-8. PubMed PMID: 11406872.
		1			515: Rashbass J. msJAMA. The patient-owned, population-based electronic medical
					record: a revolutionary resource for clinical medicine. JAMA. 2001 Apr
					4;285(13):1769. PubMed PMID: 11277840.
		1			516: Tsai CC, Starren J. msJAMA. Patient participation in electronic medical
					records. JAMA. 2001 Apr 4;285(13):1765. PubMed PMID: 11277835.
	1				517: Wills S. The 21st century laboratory: information technology and health
					care. Clin Leadersh Manag Rev. 2000 Nov-Dec;14(6):289-91. PubMed PMID: 11210216.
	1				518: Abidi SS, Goh A. A personalised Healthcare Information Delivery System:
					pushing customised healthcare information over the WWW. Stud Health Technol
					Inform. 2000;77:663-7. PubMed PMID: 11187636.
		1			519: Odom-Wesley B. Envisioning the personal medical record. J AHIMA. 2000
					Nov-Dec;71(10):39-45. PubMed PMID: 11185857.
		1			520: Mandl KD, Szolovits P, Kohane IS. Public standards and patients' control:
					how to keep electronic medical records accessible but private. BMJ. 2001 Feb
					3;322(7281):283-7. PubMed PMID: 11157533; PubMed Central PMCID: PMC1119527.
	1				521: Raymond J. The cyber file cabinet: dot-coms try to shift storage of medical
					records online. Am Demogr. 2000 Jul;22(7):38-40. PubMed PMID: 11067697.
	1				522: Cross M. In the pipeline. Health Data Manag. 2000 Jun;8(6):114-6, 118-20,
					122. PubMed PMID: 11067299.
	1				523: Rodsjo S. Prescribing information:no waiting on the Web. Healthc Inform.
					2000 Apr;17(4):132-4, 136-8, 140-1. PubMed PMID: 11066559.
	1				524: Scherrer JR, Spahni S, Boyer C. User acceptance by individuals of health
					telematics from distributed EPRs associated with knowledge couplers. Stud Health
					Technol Inform. 2000;72:57-65. PubMed PMID: 11010336.
	1				525: Pavlopoulos S, Prentza A, Kyriacou E, Marinos S, Stasis A, Kalivas D,
					Koutsouris D. Mobile Medical Data (MOMEDA)--a Personalized Medical Information
					System. Stud Health Technol Inform. 2000;72:125-32. PubMed PMID: 11010324.
		1			526: Grandinetti D. Who'd have thought it? Patients are putting their records
					online. Med Econ. 2000 Apr 10;77(7):93, 97-100, 105 passim. PubMed PMID:
					11010303.
	1				527: Parmanto B, Zeng X, Pothen D. Java servlets for Web-based healthcare
					computing. J Healthc Inf Manag. 2000 Spring;14(1):17-26. PubMed PMID: 10977731.
	1				528: Roberts J. Are healthcare professionals really prepared to deal with
					information-empowered citizens? Stud Health Technol Inform. 1999;68:523-7. PubMed
					PMID: 10724943.
	1				529: Berthelsen CL, Stilley KR. Automated personal health inventory for
					dentistry: a pilot study. J Am Dent Assoc. 2000 Jan;131(1):59-66. PubMed PMID:
					10649873.
		1			530: Cross M. The patient as the record builder. Health Data Manag. 1999
					May;7(5):84-6, 88. PubMed PMID: 10387707.
	1				531: Warthen M. Smart card technology offers new marketing and operational
					advantages for U.S. health care providers. NAHAM Manage J. 1998 Fall;24(6):15-6.
					PubMed PMID: 10387356.
	1				532: Williams AR, Williams PD, Doollttle GC. Maximizing tele-oncology efficiency
					with a patient self-response symptom checklist. Telemed Today. 1999 Feb;7(1):12,
					30. PubMed PMID: 10350935.
	1				533: Friedman NM, Gleeson JM, Kent MJ, Foris M, Rodriguez DJ, Cypress M.
					Management of diabetes mellitus in the Lovelace Health Systems' EPISODES OF CARE
					program. Eff Clin Pract. 1998 Aug-Sep;1(1):5-11. Erratum in: Eff Clin Pract 1999
					Mar-Apr;2(2):100. PubMed PMID: 10345262.
	1				534: Smallman S. Record keeping. Community Nurse. 1999 Jan;4(12):15-6. PubMed
					PMID: 10326396.
	1				535: Etzioni A. Medical records. Enhancing privacy, preserving the common good.
					Hastings Cent Rep. 1999 Mar-Apr;29(2):14-23. Review. PubMed PMID: 10321335.
	1				536: Lipow HW. Experience with a computer-assisted encounter program. MD Comput.
					1998 Nov-Dec;15(6):404-8. PubMed PMID: 9846060.
	1				537: Barber B. Patient data and security: an overview. Int J Med Inform. 1998
					Mar;49(1):19-30. PubMed PMID: 9723797.
	1				538: Bruegel RB. Patient empowerment--a trend that matters. J AHIMA. 1998
					Sep;69(8):30-3; quiz 35-6. PubMed PMID: 10182504.
	1				539: Crall JJ. Pediatric dental treatment outcomes: the importance of multiple
					perspectives. Pediatr Dent. 1998 May-Jun;20(3):219-20. PubMed PMID: 9635324.
	1				540: Schick IC. Protecting patients' privacy. Health information networks raise
					new questions. Health Prog. 1998 May-Jun;79(3):26-31. PubMed PMID: 10180017.
	1				541: Mitchell P. France gets smart with health à la carte. Lancet. 1998 Mar
					7;351(9104):736. PubMed PMID: 9504533.
	1				542: Liaw ST, Radford AJ, Maddocks I. The impact of a computer generated patient
					held health record. Aust Fam Physician. 1998 Jan;27 Suppl 1:S39-43. PubMed PMID:
					9503735.
	1				543: Fries JF. Reducing the need and demand for medical care: implications for
					quality management and outcome improvement. Qual Manag Health Care. 1997
					Fall;6(1):34-44. PubMed PMID: 10176407.
	1				544: Alemi F. Virtual managed care organizations: the implications of
					technology-based patient management. Am J Manag Care. 1998 Mar;4(3):415-8. PubMed
					PMID: 10178501.
	1				545: Mathews S. Protection of personal data--the European view. J AHIMA. 1998
					Mar;69(3):42-4. PubMed PMID: 10177481.
	1				546: Waller AA, Alcantara OL. Ownership of health information in the information
					age. J AHIMA. 1998 Mar;69(3):28-38; quiz 39-40. PubMed PMID: 10177480.
	1				547: Peifer J, Hopper A, Sudduth B. A patient-centric approach to telemedicine
					database development. Stud Health Technol Inform. 1998;50:67-73. PubMed PMID:
					10180588.
	1				548: McCormack J. Moving beyond billboards. Health Data Manag. 1997
					Oct;5(10):132-4. PubMed PMID: 10175740.
	1				549: Ziel SE. New frontiers in health care decision-making: information,
					decision-making, and divided loyalties. S C Nurse. 1997 Jul-Sep;4(3):5-6. PubMed
					PMID: 9391434.
	1				550: Hovey JV. Unleashing the potential. Powerful changes are afoot as health
					plans use Internet technology for customer service. Healthplan. 1997
					May-Jun;38(3):40-7. PubMed PMID: 10176863.
	1				551: Hagland M. How "WebCare" is changing health care delivery, hit by hit.
					Health Manag Technol. 1997 Mar;18(4):22-3, 25-6. PubMed PMID: 10165858.
	1				552: Detmer DE, Steen EB. Shoring up protection of personal health data. Issues
					Sci Technol. 1996 Summer;12(4):73-8. PubMed PMID: 10159187.
	1				553: Kloss L. Mid-decade report on the computer-based patient record--the
					National Summit on Health Information Solutions. J AHIMA. 1997 Feb;68(2):64-6.
					PubMed PMID: 10166978.
	1				554: American Psychiatric Association resource document on preserving patient
					confidentiality in the era of information technology. J Am Acad Psychiatry Law.
					1997;25(4):551-9. PubMed PMID: 9460042.
	1				555: Pryor D. 21st century information systems for integrated delivery systems.
					Behav Healthc Tomorrow. 1996 Dec;5(6):80, 78-9. PubMed PMID: 10163201.
	1				556: Bruegel R, Andrew W. The CPR: patient empowerment paradigm. Healthc Inform.
					1996 Oct;13(10):26-8, 30, 33. PubMed PMID: 10162032.
	1				557: Liaw T, Lawrence M, Rendell J. The effect of a computer-generated
					patient-held medical record summary and/or a written personal health record on
					patients' attitudes, knowledge and behaviour concerning health promotion. Fam
					Pract. 1996 Jun;13(3):289-93. PubMed PMID: 8671137.
	1				558: Jones R, Pearson J, Cawsey A, Barrett A. Information for patients with
					cancer. Does personalization make a difference? Pilot study results and
					randomised trial in progress. Proc AMIA Annu Fall Symp. 1996:423-7. PubMed PMID:
					8947701; PubMed Central PMCID: PMC2233206.
	1				559: Greatbatch D, Heath C, Campion P, Luff P. How do desk-top computers affect
					the doctor-patient interaction? Fam Pract. 1995 Mar;12(1):32-6. PubMed PMID:
					7665038.
	1				560: Billault B, Degoulet P, Devries C, Plouin PF, Chatellier G, Menard J. Use of
					a standardized personal medical record by patients with hypertension: a
					randomized controlled prospective trial. MD Comput. 1995 Jan-Feb;12(1):31-5.
					PubMed PMID: 7854076.
	1				561: Reed K. Computerization of health care information: more automation, less
					privacy. J Health Hosp Law. 1994 Dec;27(12):353-68, 384. PubMed PMID: 10139028.
	1				562: Kluge EH. Health information, the fair information principles and ethics.
					Methods Inf Med. 1994 Oct;33(4):336-45. PubMed PMID: 7799808.
	1				563: Morgan JD. Point of care and patient privacy: who is in control? Top Health
					Inf Manage. 1994 May;14(4):36-43. PubMed PMID: 10134759.
	1				564: Kluge EH. Advanced patient records: some ethical and legal considerations
					touching medical information space. Methods Inf Med. 1993 Apr;32(2):95-103.
					PubMed PMID: 8321138.
	1				565: Lincoln TL. Privacy: a real-world problem with fuzzy boundaries. Methods Inf
					Med. 1993 Apr;32(2):104-7. PubMed PMID: 8321127.
	1				566: Casper GR, Brennan PF. Improving the quality of patient care: the role of
					patient preferences in the clinical record. Proc Annu Symp Comput Appl Med Care.
					1993:8-11. PubMed PMID: 8130588; PubMed Central PMCID: PMC2248466.
	1				567: Williams BT, Imrey H, Williams RG. The lifespan personal health record. Med
					Decis Making. 1991 Oct-Dec;11(4 Suppl):S74-6. PubMed PMID: 1770854.
	1				568: McLaren P. Access to health records. Br J Psychiatry. 1991 Oct;159:590-1.
					PubMed PMID: 1751883.
	1				569: Grady C, Jacob J, Romano C. Confidentiality: a survey in a research
					hospital. J Clin Ethics. 1991 Spring;2(1):25-30; discussion 30-4. PubMed PMID:
					1932793.
	1				570: Benson T. Health cards--the move toward standards. J Med Syst. 1990
					Jun;14(3):147-50. PubMed PMID: 2266330.
	1				1: Pulley J, Hassan NN, Bernard GR, Jirjis JN, Schildcrout J, Robertson D, Masys
					DR, Harris P. Identifying unpredicted drug benefit through query of patient
					experiential knowledge: a proof of concept web-based system. Clin Transl Sci.
					2010 Jun;3(3):98-103. PubMed PMID: 20590678.
	1				2: McInnes DK, Gifford AL, Kazis LE, Wagner TH. Disparities in health-related
					internet use by US veterans: results from a national survey. Inform Prim Care.
					2010;18(1):59-68. PubMed PMID: 20429979.
		1			3: Labow K. Taking a traditional web site to patient portal technology. J Med
					Pract Manage. 2010 Jan-Feb;25(4):240-2. PubMed PMID: 20222261.
				1	4: Fonda SJ, McMahon GT, Gomes HE, Hickson S, Conlin PR. Changes in diabetes
					distress related to participation in an internet-based diabetes care management
					program and glycemic control. J Diabetes Sci Technol. 2009 Jan;3(1):117-24.
					PubMed PMID: 20046656; PubMed Central PMCID: PMC2769854.
	1				5: Kouematchoua Tchuitcheu G, Rienhoff O. Options for Diabetes Management in
					Sub-Saharan Africa with an Electronic Medical Record System. Methods Inf Med.
					2009 Nov 20;49(1). [Epub ahead of print] PubMed PMID: 19936439.
	1				6: Olola CH, Rowan B, Narus S, Smith M, Hastings T, Poynton M, Nebeker J, Hales
					J, Evans RS. Implementation of an emergency medical card and a continuity of
					care. Methods Inf Med. 2009;48(6):519-30. Epub 2009 Nov 5. PubMed PMID: 19893849.
		1			7: Li Y, Lee P, Jian W, Kuo Ch. Electronic Health Record Goes Personal
					World-wide. Yearb Med Inform. 2009:40-3. PubMed PMID: 19855870.
	1				8: Jensen RE, Chan KS, Weiner JP, Fowles JB, Neale SM. Implementing electronic
					health record-based quality measures for developmental screening. Pediatrics.
					2009 Oct;124(4):e648-54. Epub 2009 Sep 28. PubMed PMID: 19786425.
	1				11: Scheuner MT, de Vries H, Kim B, Meili RC, Olmstead SH, Teleki S. Are
					electronic health records ready for genomic medicine? Genet Med. 2009
					Jul;11(7):510-7. PubMed PMID: 19478682.
				1	13: Quinn CC, Gruber-Baldini AL, Shardell M, Weed K, Clough SS, Peeples M, Terrin
					M, Bronich-Hall L, Barr E, Lender D. Mobile diabetes intervention study: testing
					a personalized treatment/behavioral communication intervention for blood glucose
					control. Contemp Clin Trials. 2009 Jul;30(4):334-46. Epub 2009 Feb 27. PubMed
					PMID: 19250979.
		1			14: Amatayakul M. Is a patient portal on your IT list? Healthc Financ Manage.
					2009 Feb;63(2):84, 86. PubMed PMID: 19230502.
	1				16: Brennan DM, Holtz BE, Chumbler NR, Kobb R, Rabinowitz T. Visioning technology
					for the future of telehealth. Telemed J E Health. 2008 Nov;14(9):982-5. PubMed
					PMID: 19035812.
			1		19: Bergman DA, Brown NL, Wilson S. Teen use of a patient portal: a qualitative
					study of parent and teen attitudes. Perspect Health Inf Manag. 2008;5:13. Epub
					2008 Sep 16. PubMed PMID: 18923702; PubMed Central PMCID: PMC2556441.
			1		20: Schnipper JL, Gandhi TK, Wald JS, Grant RW, Poon EG, Volk LA, Businger A,
					Siteman E, Buckel L, Middleton B. Design and implementation of a web-based
					patient portal linked to an electronic health record designed to improve
					medication safety: the Patient Gateway medications module. Inform Prim Care.
					2008;16(2):147-55. PubMed PMID: 18713531.
			1		21: Ross SE, Nowels CT, Haverhals LM, Bull SS, Lin CT, Main DS. Qualitative
					assessment of Diabetes-STAR: a patient portal with disease management functions.
					AMIA Annu Symp Proc. 2007 Oct 11:1097. PubMed PMID: 18694194.
			1		22: Allen M, Iezzoni LI, Huang A, Huang L, Leveille SG. Internet-based coaching
					to improve patient-clinician communication in primary care. AMIA Annu Symp Proc.
					2007 Oct 11:861. PubMed PMID: 18693963.
		1
					23: Duncavage S, Mathe J, Werner J, Malin BA, Ledeczi A, Sztipanovits J. A
					modeling environment for patient portals. AMIA Annu Symp Proc. 2007 Oct 11:201-5.
					PubMed PMID: 18693826; PubMed Central PMCID: PMC2655806.
		1			24: Ruland CM, Brynhi H, Andersen R, Bryhni T. Developing a shared electronic
					health record for patients and clinicians. Stud Health Technol Inform.
					2008;136:57-62. PubMed PMID: 18487708.
	1				25: Leveille SG, Huang A, Tsai SB, Weingart SN, Iezzoni LI. Screening for chronic
					conditions using a patient internet portal: recruitment for an internet-based
					primary care intervention. J Gen Intern Med. 2008 Apr;23(4):472-5. PubMed PMID:
					18373147; PubMed Central PMCID: PMC2359520.
		1			26: Zickmund SL, Hess R, Bryce CL, McTigue K, Olshansky E, Fitzgerald K, Fischer
					GS. Interest in the use of computerized patient portals: role of the
					provider-patient relationship. J Gen Intern Med. 2008 Jan;23 Suppl 1:20-6. PubMed
					PMID: 18095039; PubMed Central PMCID: PMC2338160.
		1			27: Hess R, Bryce CL, Paone S, Fischer G, McTigue KM, Olshansky E, Zickmund S,
					Fitzgerald K, Siminerio L. Exploring challenges and potentials of personal health
					records in diabetes self-management: implementation and initial assessment.
					Telemed J E Health. 2007 Oct;13(5):509-17. PubMed PMID: 17999613.
			1		28: Wald JS, Burk K, Gardner K, Feygin R, Nelson E, Epstein M, Poon EG, Middleton
					B. Sharing electronic laboratory results in a patient portal--a feasibility
					pilot. Stud Health Technol Inform. 2007;129(Pt 1):18-22. PubMed PMID: 17911670.
	1				29: Staroselsky M, Volk LA, Tsurikova R, Newmark LP, Lippincott M, Litvak I,
					Kittler A, Wang T, Wald J, Bates DW. An effort to improve electronic health
					record medication list accuracy between visits: patients' and physicians'
					response. Int J Med Inform. 2008 Mar;77(3):153-60. Epub 2007 Apr 16. PubMed PMID:
					17434337.
			1		31: Ross SE, Haverhals LM, Main DS, Bull SS, Pratte K, Lin CT. Adoption and use
					of an online patient portal for diabetes (Diabetes-STAR). AMIA Annu Symp Proc.
					2006:1080. PubMed PMID: 17238699; PubMed Central PMCID: PMC1839692.
		1			32: Collmann J, Cooper T. Breaching the security of the Kaiser Permanente
					Internet patient portal: the organizational foundations of information security.
					J Am Med Inform Assoc. 2007 Mar-Apr;14(2):239-43. Epub 2007 Jan 9. PubMed PMID:
					17213500; PubMed Central PMCID: PMC2213471.
	1				33: Brennan PF, Burke L, Casper G, Sebern M, Krause C, Kossman S, Severtson D,
					Murphy J. Creating technology-enhanced practice: A university-home care-corporate
					alliance. Stud Health Technol Inform. 2006;122:644-8. PubMed PMID: 17102341.
		1			35: Wuerdeman L, Volk L, Ferrari J, Colclough C, Nelson E, Wald J, Middleton B.
					Keeping patients active and current in a patient portal. AMIA Annu Symp Proc.
					2005:1160. PubMed PMID: 16779446; PubMed Central PMCID: PMC1560597.
		1			36: Wuerdeman L, Volk L, Pizziferri L, Tsurikova R, Harris C, Feygin R, Epstein
					M, Meyers K, Wald JS, Lansky D, Bates DW. How accurate is information that
					patients contribute to their Electronic Health Record? AMIA Annu Symp Proc.
					2005:834-8. PubMed PMID: 16779157; PubMed Central PMCID: PMC1560697.
			1		37: Atreja A, Mehta N, Miller D, Moore S, Nichols K, Miller H, Harris CM. One
					size does not fit all: using qualitative methods to inform the development of an
					Internet portal for multiple sclerosis patients. AMIA Annu Symp Proc. 2005:16-20.
					PubMed PMID: 16778993; PubMed Central PMCID: PMC1560589.
	1
					38: Jarry G, Verhaegen F. Electron beam treatment verification using measured and
					Monte Carlo predicted portal images. Phys Med Biol. 2005 Nov 7;50(21):4977-94.
					Epub 2005 Oct 12. PubMed PMID: 16237235.
				1	39: Lin CT, Wittevrongel L, Moore L, Beaty BL, Ross SE. An Internet-based
					patient-provider communication system: randomized controlled trial. J Med
					Internet Res. 2005 Aug 5;7(4):e47. PubMed PMID: 16236699; PubMed Central PMCID:
					PMC1550679.
		1			40: Patient portal integrated with practice management system. Internet Healthc
					Strateg. 2003 Oct;5(10):9-10. PubMed PMID: 14608912.
	1				41: Frazier A, Yan D, Du M, Wong J, Vicini F, Matter R, Joyce M, Martinez A.
					Effects of treatment setup variation on beam's eye view dosimetry for radiation
					therapy using the multileaf collimator vs. the cerrobend block. Int J Radiat
					Oncol Biol Phys. 1995 Dec 1;33(5):1247-56. PubMed PMID: 7493849.
	1				42: Kalend AM, Park TL, Wu A, Kalnicki S, Meek AG, Bloomer WD, Solowsky EL.
					Clinical use of a wing field with transmission block for the treatment of the
					pelvis including the inguinal node. Int J Radiat Oncol Biol Phys. 1990
					Jul;19(1):153-8. PubMed PMID: 2380080.

## Sheet: 13 studies (full text)
Eligible?	Comment	Study
No	Randomized experiment on consumer willingness to pay	45: Vishwanath A. Using frames to influence consumer willingness to pay for the
		patient health record: a randomized experiment. Health Commun. 2009
		Jul;24(5):473-82. PubMed PMID: 19657829.
Yes		113: Grant RW, Wald JS, Schnipper JL, Gandhi TK, Poon EG, Orav EJ, Williams DH,
		Volk LA, Middleton B. Practice-linked online personal health records for type 2
		diabetes mellitus: a randomized controlled trial. Arch Intern Med. 2008 Sep
		8;168(16):1776-82. PubMed PMID: 18779465.
No	Evaluation of a tailored messaging system	175: Bourgeois FT, Simons WW, Olson K, Brownstein JS, Mandl KD. Evaluation of
		influenza prevention in the workplace using a personally controlled health
		record: randomized controlled trial. J Med Internet Res. 2008 Mar 14;10(1):e5.
		PubMed PMID: 18343794; PubMed Central PMCID: PMC2483848.
No	Access to data only available to physicians	191: Matheny ME, Gandhi TK, Orav EJ, Ladak-Merchant Z, Bates DW, Kuperman GJ,
		Poon EG. Impact of an automated test results management system on patients'
		satisfaction about test result communication. Arch Intern Med. 2007 Nov
		12;167(20):2233-9. PubMed PMID: 17998497.
Yes		229: Zhou YY, Garrido T, Chin HL, Wiesenthal AM, Liang LL. Patient access to an
		electronic health record with secure messaging: impact on primary care
		utilization. Am J Manag Care. 2007 Jul;13(7):418-24. PubMed PMID: 17620037.
Yes		256: Tuil WS, Verhaak CM, Braat DD, de Vries Robbé PF, Kremer JA. Empowering
		patients undergoing in vitro fertilization by providing Internet access to
		medical data. Fertil Steril. 2007 Aug;88(2):361-8. Epub 2007 Apr 9. PubMed PMID:
		17416366.
No	Evaluation of a PHR	276: Cintron A, Phillips R, Hamel MB. The effect of a web-based, patient-directed
		intervention on knowledge, discussion, and completion of a health care proxy. J
		Palliat Med. 2006 Dec;9(6):1320-8. PubMed PMID: 17187540.
Yes		404: Ross SE, Moore LA, Earnest MA, Wittevrongel L, Lin CT. Providing a web-based
		online medical record with electronic communication capabilities to patients with
		congestive heart failure: randomized trial. J Med Internet Res. 2004 May
		14;6(2):e12. PubMed PMID: 15249261; PubMed Central PMCID: PMC1550594.
Yes		407: Earnest MA, Ross SE, Wittevrongel L, Moore LA, Lin CT. Use of a
		patient-accessible electronic medical record in a practice for congestive heart
		failure: patient and physician experiences. J Am Med Inform Assoc. 2004
		Sep-Oct;11(5):410-7. Epub 2004 Jun 7. PubMed PMID: 15187074; PubMed Central
		PMCID: PMC516248.
No	Earlier conference publication of an included study	440: Ross S, Lin CT. A randomized controlled trial of a patient-accessible
		electronic medical record. AMIA Annu Symp Proc. 2003:990. PubMed PMID: 14728493;
		PubMed Central PMCID: PMC1480093.
No	Evaluation of a telemonitoring system	4: Fonda SJ, McMahon GT, Gomes HE, Hickson S, Conlin PR. Changes in diabetes
		distress related to participation in an internet-based diabetes care management
		program and glycemic control. J Diabetes Sci Technol. 2009 Jan;3(1):117-24.
		PubMed PMID: 20046656; PubMed Central PMCID: PMC2769854.
No	Evaluation of a telemonitoring system	13: Quinn CC, Gruber-Baldini AL, Shardell M, Weed K, Clough SS, Peeples M, Terrin
		M, Bronich-Hall L, Barr E, Lender D. Mobile diabetes intervention study: testing
		a personalized treatment/behavioral communication intervention for blood glucose
		control. Contemp Clin Trials. 2009 Jul;30(4):334-46. Epub 2009 Feb 27. PubMed
		PMID: 19250979.
No	Portal only allows messaging, no access to data	39: Lin CT, Wittevrongel L, Moore L, Beaty BL, Ross SE. An Internet-based
		patient-provider communication system: randomized controlled trial. J Med
		Internet Res. 2005 Aug 5;7(4):e47. PubMed PMID: 16236699; PubMed Central PMCID:
		PMC1550679.
